# Supplementary material for: Transcriptomic Analysis of Cadmium Stress Response in the Heavy Metal Hyperaccumulator Sedum alfredii Hance
Source: PLoS One. 2013 Jun 3;8(6):e64643. doi: 10.1371/journal.pone.0064643 (PMC3670878; doi:10.1371/journal.pone.0064643)
Supplement: Dataset S1 — Simple sequence repeats found in the study. (XLS) [file pone.0064643.s011.xls]

## Sheet: Dataset S1-1 misa mode
Sa_Contig05977
Motif: CTG - SSR start: 42 - SSR end: 62 - Total length: 21 - Score: 21 - Mismatches: 0 - Search Mode: PerfectMISA
CTGCTGCTGCTGCTGCTGCTG
Sa_Contig05977
Motif: GTG - SSR start: 172 - SSR end: 187 - Total length: 16 - Score: 16 - Mismatches: 0 - Search Mode: PerfectMISA
GTGGTGGTGGTGGTGG
Sa_Contig22303
Motif: A - SSR start: 174 - SSR end: 201 - Total length: 28 - Score: 28 - Mismatches: 0 - Search Mode: PerfectMISA
AAAAAAAAAAAAAAAAAAAAAAAAAAAA
Sa_Contig25866
Motif: T - SSR start: 127 - SSR end: 142 - Total length: 16 - Score: 16 - Mismatches: 0 - Search Mode: PerfectMISA
TTTTTTTTTTTTTTTT
Sa_Contig25866
Motif: C - SSR start: 182 - SSR end: 201 - Total length: 20 - Score: 20 - Mismatches: 0 - Search Mode: PerfectMISA
CCCCCCCCCCCCCCCCCCCC
Sa_Contig29186
Motif: CAATAG - SSR start: 166 - SSR end: 201 - Total length: 36 - Score: 36 - Mismatches: 0 - Search Mode: PerfectMISA
CAATAGCAATAGCAATAGCAATAGCAATAGCAATAG
Sa_Contig33204
Motif: T - SSR start: 1 - SSR end: 14 - Total length: 14 - Score: 14 - Mismatches: 0 - Search Mode: PerfectMISA
TTTTTTTTTTTTTT
Sa_Contig39536
Motif: T - SSR start: 1 - SSR end: 27 - Total length: 27 - Score: 27 - Mismatches: 0 - Search Mode: PerfectMISA
TTTTTTTTTTTTTTTTTTTTTTTTTTT
Sa_Contig47604
Motif: T - SSR start: 111 - SSR end: 124 - Total length: 14 - Score: 14 - Mismatches: 0 - Search Mode: PerfectMISA
TTTTTTTTTTTTTT
Sa_Contig53165
Motif: A - SSR start: 174 - SSR end: 201 - Total length: 28 - Score: 28 - Mismatches: 0 - Search Mode: PerfectMISA
AAAAAAAAAAAAAAAAAAAAAAAAAAAA
Sa_Contig53683
Motif: A - SSR start: 175 - SSR end: 201 - Total length: 27 - Score: 27 - Mismatches: 0 - Search Mode: PerfectMISA
AAAAAAAAAAAAAAAAAAAAAAAAAAA
Sa_Contig15193
Motif: T - SSR start: 1 - SSR end: 28 - Total length: 28 - Score: 28 - Mismatches: 0 - Search Mode: PerfectMISA
TTTTTTTTTTTTTTTTTTTTTTTTTTTT
Sa_Contig18985
Motif: T - SSR start: 1 - SSR end: 28 - Total length: 28 - Score: 28 - Mismatches: 0 - Search Mode: PerfectMISA
TTTTTTTTTTTTTTTTTTTTTTTTTTTT
Sa_Contig21816
Motif: CT - SSR start: 44 - SSR end: 58 - Total length: 15 - Score: 15 - Mismatches: 0 - Search Mode: PerfectMISA
CTCTCTCTCTCTCTC
Sa_Contig27538
Motif: A - SSR start: 157 - SSR end: 170 - Total length: 14 - Score: 14 - Mismatches: 0 - Search Mode: PerfectMISA
AAAAAAAAAAAAAA
Sa_Contig36503
Motif: T - SSR start: 159 - SSR end: 175 - Total length: 17 - Score: 17 - Mismatches: 0 - Search Mode: PerfectMISA
TTTTTTTTTTTTTTTTT
Sa_Contig40639
Motif: AATC - SSR start: 61 - SSR end: 76 - Total length: 16 - Score: 16 - Mismatches: 0 - Search Mode: PerfectMISA
AATCAATCAATCAATC
Sa_Contig45283
Motif: C - SSR start: 1 - SSR end: 28 - Total length: 28 - Score: 28 - Mismatches: 0 - Search Mode: PerfectMISA
CCCCCCCCCCCCCCCCCCCCCCCCCCCC
Sa_Contig45283
Motif: CGA - SSR start: 131 - SSR end: 145 - Total length: 15 - Score: 15 - Mismatches: 0 - Search Mode: PerfectMISA
CGACGACGACGACGA
Sa_Contig15913
Motif: GAA - SSR start: 151 - SSR end: 165 - Total length: 15 - Score: 15 - Mismatches: 0 - Search Mode: PerfectMISA
GAAGAAGAAGAAGAA
Sa_Contig25547
Motif: A - SSR start: 178 - SSR end: 203 - Total length: 26 - Score: 26 - Mismatches: 0 - Search Mode: PerfectMISA
AAAAAAAAAAAAAAAAAAAAAAAAAA
Sa_Contig34055
Motif: A - SSR start: 177 - SSR end: 203 - Total length: 27 - Score: 27 - Mismatches: 0 - Search Mode: PerfectMISA
AAAAAAAAAAAAAAAAAAAAAAAAAAA
Sa_Contig41412
Motif: TTTG - SSR start: 93 - SSR end: 109 - Total length: 17 - Score: 17 - Mismatches: 0 - Search Mode: PerfectMISA
TTTGTTTGTTTGTTTGT
Sa_Contig45135
Motif: A - SSR start: 71 - SSR end: 84 - Total length: 14 - Score: 14 - Mismatches: 0 - Search Mode: PerfectMISA
AAAAAAAAAAAAAA
Sa_Contig48957
Motif: GT - SSR start: 131 - SSR end: 147 - Total length: 17 - Score: 17 - Mismatches: 0 - Search Mode: PerfectMISA
GTGTGTGTGTGTGTGTG
Sa_Contig50483
Motif: T - SSR start: 1 - SSR end: 24 - Total length: 24 - Score: 24 - Mismatches: 0 - Search Mode: PerfectMISA
TTTTTTTTTTTTTTTTTTTTTTTT
Sa_Contig52807
Motif: T - SSR start: 1 - SSR end: 29 - Total length: 29 - Score: 29 - Mismatches: 0 - Search Mode: PerfectMISA
TTTTTTTTTTTTTTTTTTTTTTTTTTTTT
Sa_Contig19144
Motif: AT - SSR start: 146 - SSR end: 161 - Total length: 16 - Score: 16 - Mismatches: 0 - Search Mode: PerfectMISA
ATATATATATATATAT
Sa_Contig23611
Motif: TCA - SSR start: 159 - SSR end: 175 - Total length: 17 - Score: 17 - Mismatches: 0 - Search Mode: PerfectMISA
TCATCATCATCATCATC
Sa_Contig30452
Motif: GA - SSR start: 169 - SSR end: 187 - Total length: 19 - Score: 19 - Mismatches: 0 - Search Mode: PerfectMISA
GAGAGAGAGAGAGAGAGAG
Sa_Contig32778
Motif: ATC - SSR start: 30 - SSR end: 44 - Total length: 15 - Score: 15 - Mismatches: 0 - Search Mode: PerfectMISA
ATCATCATCATCATC
Sa_Contig33716
Motif: CCT - SSR start: 137 - SSR end: 153 - Total length: 17 - Score: 17 - Mismatches: 0 - Search Mode: PerfectMISA
CCTCCTCCTCCTCCTCC
Sa_Contig37348
Motif: AGTAGC - SSR start: 169 - SSR end: 204 - Total length: 36 - Score: 36 - Mismatches: 0 - Search Mode: PerfectMISA
AGTAGCAGTAGCAGTAGCAGTAGCAGTAGCAGTAGC
Sa_Contig42318
Motif: TGA - SSR start: 5 - SSR end: 33 - Total length: 29 - Score: 29 - Mismatches: 0 - Search Mode: PerfectMISA
TGATGATGATGATGATGATGATGATGATG
Sa_Contig49341
Motif: T - SSR start: 1 - SSR end: 26 - Total length: 26 - Score: 26 - Mismatches: 0 - Search Mode: PerfectMISA
TTTTTTTTTTTTTTTTTTTTTTTTTT
Sa_Contig13204
Motif: A - SSR start: 181 - SSR end: 205 - Total length: 25 - Score: 25 - Mismatches: 0 - Search Mode: PerfectMISA
AAAAAAAAAAAAAAAAAAAAAAAAA
Sa_Contig17655
Motif: T - SSR start: 1 - SSR end: 25 - Total length: 25 - Score: 25 - Mismatches: 0 - Search Mode: PerfectMISA
TTTTTTTTTTTTTTTTTTTTTTTTT
Sa_Contig37490
Motif: AATG - SSR start: 147 - SSR end: 169 - Total length: 23 - Score: 23 - Mismatches: 0 - Search Mode: PerfectMISA
AATGAATGAATGAATGAATGAAT
Sa_Contig37490
Motif: AATG - SSR start: 171 - SSR end: 205 - Total length: 35 - Score: 35 - Mismatches: 0 - Search Mode: PerfectMISA
AATGAATGAATGAATGAATGAATGAATGAATGAAT
Sa_Contig42110
Motif: T - SSR start: 1 - SSR end: 29 - Total length: 29 - Score: 29 - Mismatches: 0 - Search Mode: PerfectMISA
TTTTTTTTTTTTTTTTTTTTTTTTTTTTT
Sa_Contig45254
Motif: T - SSR start: 1 - SSR end: 27 - Total length: 27 - Score: 27 - Mismatches: 0 - Search Mode: PerfectMISA
TTTTTTTTTTTTTTTTTTTTTTTTTTT
Sa_Contig46019
Motif: T - SSR start: 35 - SSR end: 52 - Total length: 18 - Score: 18 - Mismatches: 0 - Search Mode: PerfectMISA
TTTTTTTTTTTTTTTTTT
Sa_Contig50719
Motif: G - SSR start: 170 - SSR end: 184 - Total length: 15 - Score: 15 - Mismatches: 0 - Search Mode: PerfectMISA
GGGGGGGGGGGGGGG
Sa_Contig50719
Motif: G - SSR start: 192 - SSR end: 205 - Total length: 14 - Score: 14 - Mismatches: 0 - Search Mode: PerfectMISA
GGGGGGGGGGGGGG
Sa_Contig52365
Motif: A - SSR start: 192 - SSR end: 205 - Total length: 14 - Score: 14 - Mismatches: 0 - Search Mode: PerfectMISA
AAAAAAAAAAAAAA
Sa_Contig55674
Motif: CGC - SSR start: 46 - SSR end: 68 - Total length: 23 - Score: 23 - Mismatches: 0 - Search Mode: PerfectMISA
CGCCGCCGCCGCCGCCGCCGCCG
Sa_Contig56351
Motif: A - SSR start: 181 - SSR end: 205 - Total length: 25 - Score: 25 - Mismatches: 0 - Search Mode: PerfectMISA
AAAAAAAAAAAAAAAAAAAAAAAAA
Sa_Contig56815
Motif: T - SSR start: 1 - SSR end: 27 - Total length: 27 - Score: 27 - Mismatches: 0 - Search Mode: PerfectMISA
TTTTTTTTTTTTTTTTTTTTTTTTTTT
Sa_Contig01519
Motif: GTTTT - SSR start: 84 - SSR end: 103 - Total length: 20 - Score: 20 - Mismatches: 0 - Search Mode: PerfectMISA
GTTTTGTTTTGTTTTGTTTT
Sa_Contig24013
Motif: TGC - SSR start: 85 - SSR end: 104 - Total length: 20 - Score: 20 - Mismatches: 0 - Search Mode: PerfectMISA
TGCTGCTGCTGCTGCTGCTG
Sa_Contig35527
Motif: AGA - SSR start: 126 - SSR end: 151 - Total length: 26 - Score: 26 - Mismatches: 0 - Search Mode: PerfectMISA
AGAAGAAGAAGAAGAAGAAGAAGAAG
Sa_Contig38262
Motif: T - SSR start: 1 - SSR end: 27 - Total length: 27 - Score: 27 - Mismatches: 0 - Search Mode: PerfectMISA
TTTTTTTTTTTTTTTTTTTTTTTTTTT
Sa_Contig41900
Motif: AAC - SSR start: 178 - SSR end: 192 - Total length: 15 - Score: 15 - Mismatches: 0 - Search Mode: PerfectMISA
AACAACAACAACAAC
Sa_Contig41972
Motif: T - SSR start: 1 - SSR end: 27 - Total length: 27 - Score: 27 - Mismatches: 0 - Search Mode: PerfectMISA
TTTTTTTTTTTTTTTTTTTTTTTTTTT
Sa_Contig46754
Motif: AC - SSR start: 154 - SSR end: 167 - Total length: 14 - Score: 14 - Mismatches: 0 - Search Mode: PerfectMISA
ACACACACACACAC
Sa_Contig48879
Motif: CACCT - SSR start: 166 - SSR end: 190 - Total length: 25 - Score: 25 - Mismatches: 0 - Search Mode: PerfectMISA
CACCTCACCTCACCTCACCTCACCT
Sa_Contig50887
Motif: ACATG - SSR start: 11 - SSR end: 35 - Total length: 25 - Score: 25 - Mismatches: 0 - Search Mode: PerfectMISA
ACATGACATGACATGACATGACATG
Sa_Contig53769
Motif: AG - SSR start: 155 - SSR end: 168 - Total length: 14 - Score: 14 - Mismatches: 0 - Search Mode: PerfectMISA
AGAGAGAGAGAGAG
Sa_Contig54844
Motif: TTCGA - SSR start: 1 - SSR end: 21 - Total length: 21 - Score: 21 - Mismatches: 0 - Search Mode: PerfectMISA
TTCGATTCGATTCGATTCGAT
Sa_Contig16436
Motif: G - SSR start: 172 - SSR end: 190 - Total length: 19 - Score: 19 - Mismatches: 0 - Search Mode: PerfectMISA
GGGGGGGGGGGGGGGGGGG
Sa_Contig42353
Motif: GCAA - SSR start: 125 - SSR end: 148 - Total length: 24 - Score: 24 - Mismatches: 0 - Search Mode: PerfectMISA
GCAAGCAAGCAAGCAAGCAAGCAA
Sa_Contig47397
Motif: T - SSR start: 1 - SSR end: 25 - Total length: 25 - Score: 25 - Mismatches: 0 - Search Mode: PerfectMISA
TTTTTTTTTTTTTTTTTTTTTTTTT
Sa_Contig51114
Motif: AGC - SSR start: 69 - SSR end: 94 - Total length: 26 - Score: 26 - Mismatches: 0 - Search Mode: PerfectMISA
AGCAGCAGCAGCAGCAGCAGCAGCAG
Sa_Contig51770
Motif: A - SSR start: 181 - SSR end: 207 - Total length: 27 - Score: 27 - Mismatches: 0 - Search Mode: PerfectMISA
AAAAAAAAAAAAAAAAAAAAAAAAAAA
Sa_Contig54211
Motif: A - SSR start: 179 - SSR end: 207 - Total length: 29 - Score: 29 - Mismatches: 0 - Search Mode: PerfectMISA
AAAAAAAAAAAAAAAAAAAAAAAAAAAAA
Sa_Contig26655
Motif: CAG - SSR start: 126 - SSR end: 146 - Total length: 21 - Score: 21 - Mismatches: 0 - Search Mode: PerfectMISA
CAGCAGCAGCAGCAGCAGCAG
Sa_Contig26878
Motif: G - SSR start: 188 - SSR end: 206 - Total length: 19 - Score: 19 - Mismatches: 0 - Search Mode: PerfectMISA
GGGGGGGGGGGGGGGGGGG
Sa_Contig32939
Motif: ATT - SSR start: 189 - SSR end: 208 - Total length: 20 - Score: 20 - Mismatches: 0 - Search Mode: PerfectMISA
ATTATTATTATTATTATTAT
Sa_Contig33884
Motif: ATCG - SSR start: 109 - SSR end: 125 - Total length: 17 - Score: 17 - Mismatches: 0 - Search Mode: PerfectMISA
ATCGATCGATCGATCGA
Sa_Contig48329
Motif: TGC - SSR start: 129 - SSR end: 144 - Total length: 16 - Score: 16 - Mismatches: 0 - Search Mode: PerfectMISA
TGCTGCTGCTGCTGCT
Sa_Contig49855
Motif: G - SSR start: 188 - SSR end: 202 - Total length: 15 - Score: 15 - Mismatches: 0 - Search Mode: PerfectMISA
GGGGGGGGGGGGGGG
Sa_Contig49856
Motif: T - SSR start: 1 - SSR end: 28 - Total length: 28 - Score: 28 - Mismatches: 0 - Search Mode: PerfectMISA
TTTTTTTTTTTTTTTTTTTTTTTTTTTT
Sa_Contig52010
Motif: A - SSR start: 110 - SSR end: 123 - Total length: 14 - Score: 14 - Mismatches: 0 - Search Mode: PerfectMISA
AAAAAAAAAAAAAA
Sa_Contig56878
Motif: T - SSR start: 1 - SSR end: 28 - Total length: 28 - Score: 28 - Mismatches: 0 - Search Mode: PerfectMISA
TTTTTTTTTTTTTTTTTTTTTTTTTTTT
Sa_Contig20049
Motif: T - SSR start: 1 - SSR end: 15 - Total length: 15 - Score: 15 - Mismatches: 0 - Search Mode: PerfectMISA
TTTTTTTTTTTTTTT
Sa_Contig20215
Motif: AAC - SSR start: 25 - SSR end: 46 - Total length: 22 - Score: 22 - Mismatches: 0 - Search Mode: PerfectMISA
AACAACAACAACAACAACAACA
Sa_Contig20716
Motif: ATTG - SSR start: 16 - SSR end: 40 - Total length: 25 - Score: 25 - Mismatches: 0 - Search Mode: PerfectMISA
ATTGATTGATTGATTGATTGATTGA
Sa_Contig24351
Motif: A - SSR start: 185 - SSR end: 209 - Total length: 25 - Score: 25 - Mismatches: 0 - Search Mode: PerfectMISA
AAAAAAAAAAAAAAAAAAAAAAAAA
Sa_Contig28997
Motif: GCATC - SSR start: 158 - SSR end: 182 - Total length: 25 - Score: 25 - Mismatches: 0 - Search Mode: PerfectMISA
GCATCGCATCGCATCGCATCGCATC
Sa_Contig32017
Motif: T - SSR start: 1 - SSR end: 26 - Total length: 26 - Score: 26 - Mismatches: 0 - Search Mode: PerfectMISA
TTTTTTTTTTTTTTTTTTTTTTTTTT
Sa_Contig33600
Motif: A - SSR start: 183 - SSR end: 209 - Total length: 27 - Score: 27 - Mismatches: 0 - Search Mode: PerfectMISA
AAAAAAAAAAAAAAAAAAAAAAAAAAA
Sa_Contig40112
Motif: CATCGC - SSR start: 32 - SSR end: 59 - Total length: 28 - Score: 28 - Mismatches: 0 - Search Mode: PerfectMISA
CATCGCCATCGCCATCGCCATCGCCATC
Sa_Contig43422
Motif: G - SSR start: 174 - SSR end: 188 - Total length: 15 - Score: 15 - Mismatches: 0 - Search Mode: PerfectMISA
GGGGGGGGGGGGGGG
Sa_Contig43422
Motif: A - SSR start: 193 - SSR end: 209 - Total length: 17 - Score: 17 - Mismatches: 0 - Search Mode: PerfectMISA
AAAAAAAAAAAAAAAAA
Sa_Contig08402
Motif: A - SSR start: 171 - SSR end: 189 - Total length: 19 - Score: 19 - Mismatches: 0 - Search Mode: PerfectMISA
AAAAAAAAAAAAAAAAAAA
Sa_Contig08594
Motif: AAAT - SSR start: 15 - SSR end: 32 - Total length: 18 - Score: 18 - Mismatches: 0 - Search Mode: PerfectMISA
AAATAAATAAATAAATAA
Sa_Contig08594
Motif: TTAT - SSR start: 100 - SSR end: 117 - Total length: 18 - Score: 18 - Mismatches: 0 - Search Mode: PerfectMISA
TTATTTATTTATTTATTT
Sa_Contig19536
Motif: TTC - SSR start: 147 - SSR end: 161 - Total length: 15 - Score: 15 - Mismatches: 0 - Search Mode: PerfectMISA
TTCTTCTTCTTCTTC
Sa_Contig26697
Motif: T - SSR start: 1 - SSR end: 24 - Total length: 24 - Score: 24 - Mismatches: 0 - Search Mode: PerfectMISA
TTTTTTTTTTTTTTTTTTTTTTTT
Sa_Contig31771
Motif: TGT - SSR start: 153 - SSR end: 171 - Total length: 19 - Score: 19 - Mismatches: 0 - Search Mode: PerfectMISA
TGTTGTTGTTGTTGTTGTT
Sa_Contig31771
Motif: G - SSR start: 193 - SSR end: 210 - Total length: 18 - Score: 18 - Mismatches: 0 - Search Mode: PerfectMISA
GGGGGGGGGGGGGGGGGG
Sa_Contig44247
Motif: TA - SSR start: 23 - SSR end: 42 - Total length: 20 - Score: 20 - Mismatches: 0 - Search Mode: PerfectMISA
TATATATATATATATATATA
Sa_Contig49902
Motif: AGCTG - SSR start: 61 - SSR end: 82 - Total length: 22 - Score: 22 - Mismatches: 0 - Search Mode: PerfectMISA
AGCTGAGCTGAGCTGAGCTGAG
Sa_Contig56524
Motif: ATC - SSR start: 33 - SSR end: 47 - Total length: 15 - Score: 15 - Mismatches: 0 - Search Mode: PerfectMISA
ATCATCATCATCATC
Sa_Contig21839
Motif: T - SSR start: 1 - SSR end: 27 - Total length: 27 - Score: 27 - Mismatches: 0 - Search Mode: PerfectMISA
TTTTTTTTTTTTTTTTTTTTTTTTTTT
Sa_Contig28402
Motif: T - SSR start: 1 - SSR end: 23 - Total length: 23 - Score: 23 - Mismatches: 0 - Search Mode: PerfectMISA
TTTTTTTTTTTTTTTTTTTTTTT
Sa_Contig33236
Motif: CA - SSR start: 169 - SSR end: 184 - Total length: 16 - Score: 16 - Mismatches: 0 - Search Mode: PerfectMISA
CACACACACACACACA
Sa_Contig43449
Motif: A - SSR start: 195 - SSR end: 211 - Total length: 17 - Score: 17 - Mismatches: 0 - Search Mode: PerfectMISA
AAAAAAAAAAAAAAAAA
Sa_Contig19923
Motif: G - SSR start: 194 - SSR end: 212 - Total length: 19 - Score: 19 - Mismatches: 0 - Search Mode: PerfectMISA
GGGGGGGGGGGGGGGGGGG
Sa_Contig37986
Motif: A - SSR start: 186 - SSR end: 212 - Total length: 27 - Score: 27 - Mismatches: 0 - Search Mode: PerfectMISA
AAAAAAAAAAAAAAAAAAAAAAAAAAA
Sa_Contig41359
Motif: T - SSR start: 1 - SSR end: 19 - Total length: 19 - Score: 19 - Mismatches: 0 - Search Mode: PerfectMISA
TTTTTTTTTTTTTTTTTTT
Sa_Contig51877
Motif: AAG - SSR start: 182 - SSR end: 202 - Total length: 21 - Score: 21 - Mismatches: 0 - Search Mode: PerfectMISA
AAGAAGAAGAAGAAGAAGAAG
Sa_Contig56848
Motif: AG - SSR start: 34 - SSR end: 48 - Total length: 15 - Score: 15 - Mismatches: 0 - Search Mode: PerfectMISA
AGAGAGAGAGAGAGA
Sa_Contig31421
Motif: CGA - SSR start: 20 - SSR end: 35 - Total length: 16 - Score: 16 - Mismatches: 0 - Search Mode: PerfectMISA
CGACGACGACGACGAC
Sa_Contig32286
Motif: CATC - SSR start: 24 - SSR end: 40 - Total length: 17 - Score: 17 - Mismatches: 0 - Search Mode: PerfectMISA
CATCCATCCATCCATCC
Sa_Contig32825
Motif: CTC - SSR start: 162 - SSR end: 183 - Total length: 22 - Score: 22 - Mismatches: 0 - Search Mode: PerfectMISA
CTCCTCCTCCTCCTCCTCCTCC
Sa_Contig33936
Motif: T - SSR start: 1 - SSR end: 25 - Total length: 25 - Score: 25 - Mismatches: 0 - Search Mode: PerfectMISA
TTTTTTTTTTTTTTTTTTTTTTTTT
Sa_Contig34284
Motif: TCA - SSR start: 101 - SSR end: 126 - Total length: 26 - Score: 26 - Mismatches: 0 - Search Mode: PerfectMISA
TCATCATCATCATCATCATCATCATC
Sa_Contig36391
Motif: A - SSR start: 9 - SSR end: 23 - Total length: 15 - Score: 15 - Mismatches: 0 - Search Mode: PerfectMISA
AAAAAAAAAAAAAAA
Sa_Contig37943
Motif: T - SSR start: 1 - SSR end: 28 - Total length: 28 - Score: 28 - Mismatches: 0 - Search Mode: PerfectMISA
TTTTTTTTTTTTTTTTTTTTTTTTTTTT
Sa_Contig38820
Motif: T - SSR start: 1 - SSR end: 28 - Total length: 28 - Score: 28 - Mismatches: 0 - Search Mode: PerfectMISA
TTTTTTTTTTTTTTTTTTTTTTTTTTTT
Sa_Contig51194
Motif: GCT - SSR start: 172 - SSR end: 186 - Total length: 15 - Score: 15 - Mismatches: 0 - Search Mode: PerfectMISA
GCTGCTGCTGCTGCT
Sa_Contig52621
Motif: T - SSR start: 1 - SSR end: 27 - Total length: 27 - Score: 27 - Mismatches: 0 - Search Mode: PerfectMISA
TTTTTTTTTTTTTTTTTTTTTTTTTTT
Sa_Contig09521
Motif: T - SSR start: 5 - SSR end: 20 - Total length: 16 - Score: 16 - Mismatches: 0 - Search Mode: PerfectMISA
TTTTTTTTTTTTTTTT
Sa_Contig40953
Motif: CAG - SSR start: 189 - SSR end: 208 - Total length: 20 - Score: 20 - Mismatches: 0 - Search Mode: PerfectMISA
CAGCAGCAGCAGCAGCAGCA
Sa_Contig41499
Motif: ACT - SSR start: 26 - SSR end: 40 - Total length: 15 - Score: 15 - Mismatches: 0 - Search Mode: PerfectMISA
ACTACTACTACTACT
Sa_Contig51136
Motif: A - SSR start: 8 - SSR end: 22 - Total length: 15 - Score: 15 - Mismatches: 0 - Search Mode: PerfectMISA
AAAAAAAAAAAAAAA
Sa_Contig51136
Motif: AAT - SSR start: 37 - SSR end: 53 - Total length: 17 - Score: 17 - Mismatches: 0 - Search Mode: PerfectMISA
AATAATAATAATAATAA
Sa_Contig51739
Motif: TGT - SSR start: 143 - SSR end: 160 - Total length: 18 - Score: 18 - Mismatches: 0 - Search Mode: PerfectMISA
TGTTGTTGTTGTTGTTGT
Sa_Contig54313
Motif: TTG - SSR start: 189 - SSR end: 204 - Total length: 16 - Score: 16 - Mismatches: 0 - Search Mode: PerfectMISA
TTGTTGTTGTTGTTGT
Sa_Contig57064
Motif: ATG - SSR start: 13 - SSR end: 28 - Total length: 16 - Score: 16 - Mismatches: 0 - Search Mode: PerfectMISA
ATGATGATGATGATGA
Sa_Contig23578
Motif: T - SSR start: 1 - SSR end: 26 - Total length: 26 - Score: 26 - Mismatches: 0 - Search Mode: PerfectMISA
TTTTTTTTTTTTTTTTTTTTTTTTTT
Sa_Contig32695
Motif: GCT - SSR start: 29 - SSR end: 48 - Total length: 20 - Score: 20 - Mismatches: 0 - Search Mode: PerfectMISA
GCTGCTGCTGCTGCTGCTGC
Sa_Contig34457
Motif: T - SSR start: 1 - SSR end: 27 - Total length: 27 - Score: 27 - Mismatches: 0 - Search Mode: PerfectMISA
TTTTTTTTTTTTTTTTTTTTTTTTTTT
Sa_Contig38818
Motif: T - SSR start: 1 - SSR end: 29 - Total length: 29 - Score: 29 - Mismatches: 0 - Search Mode: PerfectMISA
TTTTTTTTTTTTTTTTTTTTTTTTTTTTT
Sa_Contig47504
Motif: TGT - SSR start: 124 - SSR end: 140 - Total length: 17 - Score: 17 - Mismatches: 0 - Search Mode: PerfectMISA
TGTTGTTGTTGTTGTTG
Sa_Contig09171
Motif: T - SSR start: 1 - SSR end: 15 - Total length: 15 - Score: 15 - Mismatches: 0 - Search Mode: PerfectMISA
TTTTTTTTTTTTTTT
Sa_Contig22348
Motif: T - SSR start: 1 - SSR end: 27 - Total length: 27 - Score: 27 - Mismatches: 0 - Search Mode: PerfectMISA
TTTTTTTTTTTTTTTTTTTTTTTTTTT
Sa_Contig34329
Motif: G - SSR start: 181 - SSR end: 201 - Total length: 21 - Score: 21 - Mismatches: 0 - Search Mode: PerfectMISA
GGGGGGGGGGGGGGGGGGGGG
Sa_Contig37470
Motif: GCT - SSR start: 195 - SSR end: 215 - Total length: 21 - Score: 21 - Mismatches: 0 - Search Mode: PerfectMISA
GCTGCTGCTGCTGCTGCTGCT
Sa_Contig37533
Motif: CATTGG - SSR start: 7 - SSR end: 39 - Total length: 33 - Score: 33 - Mismatches: 0 - Search Mode: PerfectMISA
CATTGGCATTGGCATTGGCATTGGCATTGGCAT
Sa_Contig42912
Motif: A - SSR start: 192 - SSR end: 216 - Total length: 25 - Score: 25 - Mismatches: 0 - Search Mode: PerfectMISA
AAAAAAAAAAAAAAAAAAAAAAAAA
Sa_Contig46512
Motif: A - SSR start: 5 - SSR end: 21 - Total length: 17 - Score: 17 - Mismatches: 0 - Search Mode: PerfectMISA
AAAAAAAAAAAAAAAAA
Sa_Contig50246
Motif: AT - SSR start: 182 - SSR end: 197 - Total length: 16 - Score: 16 - Mismatches: 0 - Search Mode: PerfectMISA
ATATATATATATATAT
Sa_Contig51396
Motif: ACA - SSR start: 76 - SSR end: 90 - Total length: 15 - Score: 15 - Mismatches: 0 - Search Mode: PerfectMISA
ACAACAACAACAACA
Sa_Contig55058
Motif: TGA - SSR start: 129 - SSR end: 143 - Total length: 15 - Score: 15 - Mismatches: 0 - Search Mode: PerfectMISA
TGATGATGATGATGA
Sa_Contig55480
Motif: TA - SSR start: 57 - SSR end: 70 - Total length: 14 - Score: 14 - Mismatches: 0 - Search Mode: PerfectMISA
TATATATATATATA
Sa_Contig13418
Motif: CCA - SSR start: 13 - SSR end: 32 - Total length: 20 - Score: 20 - Mismatches: 0 - Search Mode: PerfectMISA
CCACCACCACCACCACCACC
Sa_Contig17704
Motif: AG - SSR start: 151 - SSR end: 175 - Total length: 25 - Score: 25 - Mismatches: 0 - Search Mode: PerfectMISA
AGAGAGAGAGAGAGAGAGAGAGAGA
Sa_Contig25086
Motif: ATC - SSR start: 180 - SSR end: 201 - Total length: 22 - Score: 22 - Mismatches: 0 - Search Mode: PerfectMISA
ATCATCATCATCATCATCATCA
Sa_Contig25422
Motif: GAA - SSR start: 197 - SSR end: 211 - Total length: 15 - Score: 15 - Mismatches: 0 - Search Mode: PerfectMISA
GAAGAAGAAGAAGAA
Sa_Contig34291
Motif: CTAG - SSR start: 141 - SSR end: 156 - Total length: 16 - Score: 16 - Mismatches: 0 - Search Mode: PerfectMISA
CTAGCTAGCTAGCTAG
Sa_Contig34764
Motif: A - SSR start: 35 - SSR end: 54 - Total length: 20 - Score: 20 - Mismatches: 0 - Search Mode: PerfectMISA
AAAAAAAAAAAAAAAAAAAA
Sa_Contig40647
Motif: ACTG - SSR start: 200 - SSR end: 217 - Total length: 18 - Score: 18 - Mismatches: 0 - Search Mode: PerfectMISA
ACTGACTGACTGACTGAC
Sa_Contig50294
Motif: TCA - SSR start: 147 - SSR end: 163 - Total length: 17 - Score: 17 - Mismatches: 0 - Search Mode: PerfectMISA
TCATCATCATCATCATC
Sa_Contig08156
Motif: C - SSR start: 192 - SSR end: 218 - Total length: 27 - Score: 27 - Mismatches: 0 - Search Mode: PerfectMISA
CCCCCCCCCCCCCCCCCCCCCCCCCCC
Sa_Contig19582
Motif: CAT - SSR start: 31 - SSR end: 47 - Total length: 17 - Score: 17 - Mismatches: 0 - Search Mode: PerfectMISA
CATCATCATCATCATCA
Sa_Contig27802
Motif: CATC - SSR start: 35 - SSR end: 54 - Total length: 20 - Score: 20 - Mismatches: 0 - Search Mode: PerfectMISA
CATCCATCCATCCATCCATC
Sa_Contig36981
Motif: CAA - SSR start: 108 - SSR end: 136 - Total length: 29 - Score: 29 - Mismatches: 0 - Search Mode: PerfectMISA
CAACAACAACAACAACAACAACAACAACA
Sa_Contig39337
Motif: ATC - SSR start: 150 - SSR end: 172 - Total length: 23 - Score: 23 - Mismatches: 0 - Search Mode: PerfectMISA
ATCATCATCATCATCATCATCAT
Sa_Contig39337
Motif: TAG - SSR start: 176 - SSR end: 198 - Total length: 23 - Score: 23 - Mismatches: 0 - Search Mode: PerfectMISA
TAGTAGTAGTAGTAGTAGTAGTA
Sa_Contig46559
Motif: T - SSR start: 1 - SSR end: 27 - Total length: 27 - Score: 27 - Mismatches: 0 - Search Mode: PerfectMISA
TTTTTTTTTTTTTTTTTTTTTTTTTTT
Sa_Contig49198
Motif: TC - SSR start: 47 - SSR end: 73 - Total length: 27 - Score: 27 - Mismatches: 0 - Search Mode: PerfectMISA
TCTCTCTCTCTCTCTCTCTCTCTCTCT
Sa_Contig49306
Motif: AGC - SSR start: 163 - SSR end: 188 - Total length: 26 - Score: 26 - Mismatches: 0 - Search Mode: PerfectMISA
AGCAGCAGCAGCAGCAGCAGCAGCAG
Sa_Contig49367
Motif: CTCAAC - SSR start: 166 - SSR end: 199 - Total length: 34 - Score: 34 - Mismatches: 0 - Search Mode: PerfectMISA
CTCAACCTCAACCTCAACCTCAACCTCAACCTCA
Sa_Contig51388
Motif: CTT - SSR start: 67 - SSR end: 84 - Total length: 18 - Score: 18 - Mismatches: 0 - Search Mode: PerfectMISA
CTTCTTCTTCTTCTTCTT
Sa_Contig53735
Motif: GCA - SSR start: 133 - SSR end: 148 - Total length: 16 - Score: 16 - Mismatches: 0 - Search Mode: PerfectMISA
GCAGCAGCAGCAGCAG
Sa_Contig54642
Motif: GGACC - SSR start: 139 - SSR end: 159 - Total length: 21 - Score: 21 - Mismatches: 0 - Search Mode: PerfectMISA
GGACCGGACCGGACCGGACCG
Sa_Contig17797
Motif: AG - SSR start: 14 - SSR end: 35 - Total length: 22 - Score: 22 - Mismatches: 0 - Search Mode: PerfectMISA
AGAGAGAGAGAGAGAGAGAGAG
Sa_Contig23825
Motif: CAC - SSR start: 19 - SSR end: 35 - Total length: 17 - Score: 17 - Mismatches: 0 - Search Mode: PerfectMISA
CACCACCACCACCACCA
Sa_Contig31572
Motif: T - SSR start: 1 - SSR end: 14 - Total length: 14 - Score: 14 - Mismatches: 0 - Search Mode: PerfectMISA
TTTTTTTTTTTTTT
Sa_Contig35624
Motif: TC - SSR start: 99 - SSR end: 118 - Total length: 20 - Score: 20 - Mismatches: 0 - Search Mode: PerfectMISA
TCTCTCTCTCTCTCTCTCTC
Sa_Contig35624
Motif: CT - SSR start: 152 - SSR end: 166 - Total length: 15 - Score: 15 - Mismatches: 0 - Search Mode: PerfectMISA
CTCTCTCTCTCTCTC
Sa_Contig38644
Motif: G - SSR start: 186 - SSR end: 203 - Total length: 18 - Score: 18 - Mismatches: 0 - Search Mode: PerfectMISA
GGGGGGGGGGGGGGGGGG
Sa_Contig39643
Motif: CCA - SSR start: 118 - SSR end: 132 - Total length: 15 - Score: 15 - Mismatches: 0 - Search Mode: PerfectMISA
CCACCACCACCACCA
Sa_Contig44361
Motif: AACAC - SSR start: 133 - SSR end: 161 - Total length: 29 - Score: 29 - Mismatches: 0 - Search Mode: PerfectMISA
AACACAACACAACACAACACAACACAACA
Sa_Contig45046
Motif: T - SSR start: 1 - SSR end: 28 - Total length: 28 - Score: 28 - Mismatches: 0 - Search Mode: PerfectMISA
TTTTTTTTTTTTTTTTTTTTTTTTTTTT
Sa_Contig48577
Motif: GAC - SSR start: 54 - SSR end: 80 - Total length: 27 - Score: 27 - Mismatches: 0 - Search Mode: PerfectMISA
GACGACGACGACGACGACGACGACGAC
Sa_Contig51539
Motif: CT - SSR start: 65 - SSR end: 78 - Total length: 14 - Score: 14 - Mismatches: 0 - Search Mode: PerfectMISA
CTCTCTCTCTCTCT
Sa_Contig51539
Motif: CT - SSR start: 130 - SSR end: 160 - Total length: 31 - Score: 31 - Mismatches: 0 - Search Mode: PerfectMISA
CTCTCTCTCTCTCTCTCTCTCTCTCTCTCTC
Sa_Contig51719
Motif: T - SSR start: 1 - SSR end: 23 - Total length: 23 - Score: 23 - Mismatches: 0 - Search Mode: PerfectMISA
TTTTTTTTTTTTTTTTTTTTTTT
Sa_Contig15947
Motif: TTA - SSR start: 28 - SSR end: 44 - Total length: 17 - Score: 17 - Mismatches: 0 - Search Mode: PerfectMISA
TTATTATTATTATTATT
Sa_Contig28135
Motif: G - SSR start: 185 - SSR end: 207 - Total length: 23 - Score: 23 - Mismatches: 0 - Search Mode: PerfectMISA
GGGGGGGGGGGGGGGGGGGGGGG
Sa_Contig29411
Motif: AGCC - SSR start: 167 - SSR end: 193 - Total length: 27 - Score: 27 - Mismatches: 0 - Search Mode: PerfectMISA
AGCCAGCCAGCCAGCCAGCCAGCCAGC
Sa_Contig49170
Motif: TGA - SSR start: 104 - SSR end: 118 - Total length: 15 - Score: 15 - Mismatches: 0 - Search Mode: PerfectMISA
TGATGATGATGATGA
Sa_Contig49797
Motif: CATC - SSR start: 115 - SSR end: 144 - Total length: 30 - Score: 30 - Mismatches: 0 - Search Mode: PerfectMISA
CATCCATCCATCCATCCATCCATCCATCCA
Sa_Contig54938
Motif: G - SSR start: 204 - SSR end: 220 - Total length: 17 - Score: 17 - Mismatches: 0 - Search Mode: PerfectMISA
GGGGGGGGGGGGGGGGG
Sa_Contig17337
Motif: CAAAC - SSR start: 30 - SSR end: 51 - Total length: 22 - Score: 22 - Mismatches: 0 - Search Mode: PerfectMISA
CAAACCAAACCAAACCAAACCA
Sa_Contig25392
Motif: T - SSR start: 1 - SSR end: 26 - Total length: 26 - Score: 26 - Mismatches: 0 - Search Mode: PerfectMISA
TTTTTTTTTTTTTTTTTTTTTTTTTT
Sa_Contig27185
Motif: TGC - SSR start: 159 - SSR end: 189 - Total length: 31 - Score: 31 - Mismatches: 0 - Search Mode: PerfectMISA
TGCTGCTGCTGCTGCTGCTGCTGCTGCTGCT
Sa_Contig49718
Motif: ACA - SSR start: 24 - SSR end: 48 - Total length: 25 - Score: 25 - Mismatches: 0 - Search Mode: PerfectMISA
ACAACAACAACAACAACAACAACAA
Sa_Contig50315
Motif: A - SSR start: 195 - SSR end: 221 - Total length: 27 - Score: 27 - Mismatches: 0 - Search Mode: PerfectMISA
AAAAAAAAAAAAAAAAAAAAAAAAAAA
Sa_Contig50445
Motif: CAA - SSR start: 132 - SSR end: 146 - Total length: 15 - Score: 15 - Mismatches: 0 - Search Mode: PerfectMISA
CAACAACAACAACAA
Sa_Contig54335
Motif: AG - SSR start: 52 - SSR end: 66 - Total length: 15 - Score: 15 - Mismatches: 0 - Search Mode: PerfectMISA
AGAGAGAGAGAGAGA
Sa_Contig07237
Motif: A - SSR start: 195 - SSR end: 222 - Total length: 28 - Score: 28 - Mismatches: 0 - Search Mode: PerfectMISA
AAAAAAAAAAAAAAAAAAAAAAAAAAAA
Sa_Contig25496
Motif: CTT - SSR start: 11 - SSR end: 26 - Total length: 16 - Score: 16 - Mismatches: 0 - Search Mode: PerfectMISA
CTTCTTCTTCTTCTTC
Sa_Contig28562
Motif: TA - SSR start: 201 - SSR end: 217 - Total length: 17 - Score: 17 - Mismatches: 0 - Search Mode: PerfectMISA
TATATATATATATATAT
Sa_Contig42821
Motif: GGAT - SSR start: 1 - SSR end: 34 - Total length: 34 - Score: 34 - Mismatches: 0 - Search Mode: PerfectMISA
GGATGGATGGATGGATGGATGGATGGATGGATGG
Sa_Contig42821
Motif: GATG - SSR start: 196 - SSR end: 220 - Total length: 25 - Score: 25 - Mismatches: 0 - Search Mode: PerfectMISA
GATGGATGGATGGATGGATGGATGG
Sa_Contig50749
Motif: TC - SSR start: 67 - SSR end: 85 - Total length: 19 - Score: 19 - Mismatches: 0 - Search Mode: PerfectMISA
TCTCTCTCTCTCTCTCTCT
Sa_Contig51647
Motif: TTG - SSR start: 140 - SSR end: 160 - Total length: 21 - Score: 21 - Mismatches: 0 - Search Mode: PerfectMISA
TTGTTGTTGTTGTTGTTGTTG
Sa_Contig52159
Motif: TAC - SSR start: 144 - SSR end: 158 - Total length: 15 - Score: 15 - Mismatches: 0 - Search Mode: PerfectMISA
TACTACTACTACTAC
Sa_Contig52958
Motif: A - SSR start: 197 - SSR end: 222 - Total length: 26 - Score: 26 - Mismatches: 0 - Search Mode: PerfectMISA
AAAAAAAAAAAAAAAAAAAAAAAAAA
Sa_Contig53128
Motif: TATTT - SSR start: 1 - SSR end: 36 - Total length: 36 - Score: 36 - Mismatches: 0 - Search Mode: PerfectMISA
TATTTTATTTTATTTTATTTTATTTTATTTTATTTT
Sa_Contig05689
Motif: T - SSR start: 1 - SSR end: 15 - Total length: 15 - Score: 15 - Mismatches: 0 - Search Mode: PerfectMISA
TTTTTTTTTTTTTTT
Sa_Contig07035
Motif: CAC - SSR start: 189 - SSR end: 205 - Total length: 17 - Score: 17 - Mismatches: 0 - Search Mode: PerfectMISA
CACCACCACCACCACCA
Sa_Contig23713
Motif: TCC - SSR start: 197 - SSR end: 219 - Total length: 23 - Score: 23 - Mismatches: 0 - Search Mode: PerfectMISA
TCCTCCTCCTCCTCCTCCTCCTC
Sa_Contig37280
Motif: T - SSR start: 76 - SSR end: 90 - Total length: 15 - Score: 15 - Mismatches: 0 - Search Mode: PerfectMISA
TTTTTTTTTTTTTTT
Sa_Contig41836
Motif: T - SSR start: 1 - SSR end: 14 - Total length: 14 - Score: 14 - Mismatches: 0 - Search Mode: PerfectMISA
TTTTTTTTTTTTTT
Sa_Contig42224
Motif: A - SSR start: 11 - SSR end: 24 - Total length: 14 - Score: 14 - Mismatches: 0 - Search Mode: PerfectMISA
AAAAAAAAAAAAAA
Sa_Contig49616
Motif: A - SSR start: 200 - SSR end: 223 - Total length: 24 - Score: 24 - Mismatches: 0 - Search Mode: PerfectMISA
AAAAAAAAAAAAAAAAAAAAAAAA
Sa_Contig13347
Motif: A - SSR start: 158 - SSR end: 175 - Total length: 18 - Score: 18 - Mismatches: 0 - Search Mode: PerfectMISA
AAAAAAAAAAAAAAAAAA
Sa_Contig16959
Motif: T - SSR start: 1 - SSR end: 25 - Total length: 25 - Score: 25 - Mismatches: 0 - Search Mode: PerfectMISA
TTTTTTTTTTTTTTTTTTTTTTTTT
Sa_Contig41213
Motif: ATAG - SSR start: 41 - SSR end: 57 - Total length: 17 - Score: 17 - Mismatches: 0 - Search Mode: PerfectMISA
ATAGATAGATAGATAGA
Sa_Contig41213
Motif: AG - SSR start: 89 - SSR end: 103 - Total length: 15 - Score: 15 - Mismatches: 0 - Search Mode: PerfectMISA
AGAGAGAGAGAGAGA
Sa_Contig42416
Motif: G - SSR start: 208 - SSR end: 224 - Total length: 17 - Score: 17 - Mismatches: 0 - Search Mode: PerfectMISA
GGGGGGGGGGGGGGGGG
Sa_Contig45996
Motif: T - SSR start: 55 - SSR end: 68 - Total length: 14 - Score: 14 - Mismatches: 0 - Search Mode: PerfectMISA
TTTTTTTTTTTTTT
Sa_Contig45996
Motif: A - SSR start: 208 - SSR end: 224 - Total length: 17 - Score: 17 - Mismatches: 0 - Search Mode: PerfectMISA
AAAAAAAAAAAAAAAAA
Sa_Contig07696
Motif: A - SSR start: 167 - SSR end: 189 - Total length: 23 - Score: 23 - Mismatches: 0 - Search Mode: PerfectMISA
AAAAAAAAAAAAAAAAAAAAAAA
Sa_Contig07696
Motif: A - SSR start: 200 - SSR end: 225 - Total length: 26 - Score: 26 - Mismatches: 0 - Search Mode: PerfectMISA
AAAAAAAAAAAAAAAAAAAAAAAAAA
Sa_Contig13371
Motif: TCC - SSR start: 103 - SSR end: 117 - Total length: 15 - Score: 15 - Mismatches: 0 - Search Mode: PerfectMISA
TCCTCCTCCTCCTCC
Sa_Contig16621
Motif: TGGAC - SSR start: 17 - SSR end: 39 - Total length: 23 - Score: 23 - Mismatches: 0 - Search Mode: PerfectMISA
TGGACTGGACTGGACTGGACTGG
Sa_Contig17159
Motif: T - SSR start: 1 - SSR end: 28 - Total length: 28 - Score: 28 - Mismatches: 0 - Search Mode: PerfectMISA
TTTTTTTTTTTTTTTTTTTTTTTTTTTT
Sa_Contig19927
Motif: CTCG - SSR start: 199 - SSR end: 218 - Total length: 20 - Score: 20 - Mismatches: 0 - Search Mode: PerfectMISA
CTCGCTCGCTCGCTCGCTCG
Sa_Contig33938
Motif: A - SSR start: 198 - SSR end: 225 - Total length: 28 - Score: 28 - Mismatches: 0 - Search Mode: PerfectMISA
AAAAAAAAAAAAAAAAAAAAAAAAAAAA
Sa_Contig36701
Motif: GGTGTC - SSR start: 38 - SSR end: 67 - Total length: 30 - Score: 30 - Mismatches: 0 - Search Mode: PerfectMISA
GGTGTCGGTGTCGGTGTCGGTGTCGGTGTC
Sa_Contig42795
Motif: ATCC - SSR start: 96 - SSR end: 111 - Total length: 16 - Score: 16 - Mismatches: 0 - Search Mode: PerfectMISA
ATCCATCCATCCATCC
Sa_Contig51600
Motif: AGCAAC - SSR start: 167 - SSR end: 201 - Total length: 35 - Score: 35 - Mismatches: 0 - Search Mode: PerfectMISA
AGCAACAGCAACAGCAACAGCAACAGCAACAGCAA
Sa_Contig14799
Motif: T - SSR start: 1 - SSR end: 25 - Total length: 25 - Score: 25 - Mismatches: 0 - Search Mode: PerfectMISA
TTTTTTTTTTTTTTTTTTTTTTTTT
Sa_Contig20585
Motif: T - SSR start: 1 - SSR end: 26 - Total length: 26 - Score: 26 - Mismatches: 0 - Search Mode: PerfectMISA
TTTTTTTTTTTTTTTTTTTTTTTTTT
Sa_Contig30842
Motif: AT - SSR start: 206 - SSR end: 221 - Total length: 16 - Score: 16 - Mismatches: 0 - Search Mode: PerfectMISA
ATATATATATATATAT
Sa_Contig30993
Motif: T - SSR start: 163 - SSR end: 176 - Total length: 14 - Score: 14 - Mismatches: 0 - Search Mode: PerfectMISA
TTTTTTTTTTTTTT
Sa_Contig39696
Motif: T - SSR start: 1 - SSR end: 14 - Total length: 14 - Score: 14 - Mismatches: 0 - Search Mode: PerfectMISA
TTTTTTTTTTTTTT
Sa_Contig40485
Motif: T - SSR start: 139 - SSR end: 153 - Total length: 15 - Score: 15 - Mismatches: 0 - Search Mode: PerfectMISA
TTTTTTTTTTTTTTT
Sa_Contig48688
Motif: TCATCG - SSR start: 107 - SSR end: 142 - Total length: 36 - Score: 36 - Mismatches: 0 - Search Mode: PerfectMISA
TCATCGTCATCGTCATCGTCATCGTCATCGTCATCG
Sa_Contig49470
Motif: A - SSR start: 47 - SSR end: 62 - Total length: 16 - Score: 16 - Mismatches: 0 - Search Mode: PerfectMISA
AAAAAAAAAAAAAAAA
Sa_Contig49472
Motif: G - SSR start: 212 - SSR end: 225 - Total length: 14 - Score: 14 - Mismatches: 0 - Search Mode: PerfectMISA
GGGGGGGGGGGGGG
Sa_Contig49490
Motif: T - SSR start: 93 - SSR end: 106 - Total length: 14 - Score: 14 - Mismatches: 0 - Search Mode: PerfectMISA
TTTTTTTTTTTTTT
Sa_Contig49490
Motif: CTGCA - SSR start: 129 - SSR end: 148 - Total length: 20 - Score: 20 - Mismatches: 0 - Search Mode: PerfectMISA
CTGCACTGCACTGCACTGCA
Sa_Contig50933
Motif: A - SSR start: 200 - SSR end: 226 - Total length: 27 - Score: 27 - Mismatches: 0 - Search Mode: PerfectMISA
AAAAAAAAAAAAAAAAAAAAAAAAAAA
Sa_Contig51267
Motif: TGATT - SSR start: 54 - SSR end: 73 - Total length: 20 - Score: 20 - Mismatches: 0 - Search Mode: PerfectMISA
TGATTTGATTTGATTTGATT
Sa_Contig30793
Motif: TGA - SSR start: 51 - SSR end: 68 - Total length: 18 - Score: 18 - Mismatches: 0 - Search Mode: PerfectMISA
TGATGATGATGATGATGA
Sa_Contig31729
Motif: A - SSR start: 213 - SSR end: 227 - Total length: 15 - Score: 15 - Mismatches: 0 - Search Mode: PerfectMISA
AAAAAAAAAAAAAAA
Sa_Contig36850
Motif: ATG - SSR start: 124 - SSR end: 139 - Total length: 16 - Score: 16 - Mismatches: 0 - Search Mode: PerfectMISA
ATGATGATGATGATGA
Sa_Contig39438
Motif: T - SSR start: 1 - SSR end: 29 - Total length: 29 - Score: 29 - Mismatches: 0 - Search Mode: PerfectMISA
TTTTTTTTTTTTTTTTTTTTTTTTTTTTT
Sa_Contig40293
Motif: T - SSR start: 1 - SSR end: 27 - Total length: 27 - Score: 27 - Mismatches: 0 - Search Mode: PerfectMISA
TTTTTTTTTTTTTTTTTTTTTTTTTTT
Sa_Contig42093
Motif: T - SSR start: 1 - SSR end: 24 - Total length: 24 - Score: 24 - Mismatches: 0 - Search Mode: PerfectMISA
TTTTTTTTTTTTTTTTTTTTTTTT
Sa_Contig43486
Motif: CTG - SSR start: 147 - SSR end: 164 - Total length: 18 - Score: 18 - Mismatches: 0 - Search Mode: PerfectMISA
CTGCTGCTGCTGCTGCTG
Sa_Contig55509
Motif: ATAC - SSR start: 100 - SSR end: 116 - Total length: 17 - Score: 17 - Mismatches: 0 - Search Mode: PerfectMISA
ATACATACATACATACA
Sa_Contig55632
Motif: G - SSR start: 202 - SSR end: 227 - Total length: 26 - Score: 26 - Mismatches: 0 - Search Mode: PerfectMISA
GGGGGGGGGGGGGGGGGGGGGGGGGG
Sa_Contig14445
Motif: CCA - SSR start: 194 - SSR end: 208 - Total length: 15 - Score: 15 - Mismatches: 0 - Search Mode: PerfectMISA
CCACCACCACCACCA
Sa_Contig25701
Motif: T - SSR start: 1 - SSR end: 27 - Total length: 27 - Score: 27 - Mismatches: 0 - Search Mode: PerfectMISA
TTTTTTTTTTTTTTTTTTTTTTTTTTT
Sa_Contig30239
Motif: TTG - SSR start: 129 - SSR end: 143 - Total length: 15 - Score: 15 - Mismatches: 0 - Search Mode: PerfectMISA
TTGTTGTTGTTGTTG
Sa_Contig33695
Motif: TC - SSR start: 13 - SSR end: 38 - Total length: 26 - Score: 26 - Mismatches: 0 - Search Mode: PerfectMISA
TCTCTCTCTCTCTCTCTCTCTCTCTC
Sa_Contig34844
Motif: CTCG - SSR start: 121 - SSR end: 147 - Total length: 27 - Score: 27 - Mismatches: 0 - Search Mode: PerfectMISA
CTCGCTCGCTCGCTCGCTCGCTCGCTC
Sa_Contig37848
Motif: A - SSR start: 203 - SSR end: 228 - Total length: 26 - Score: 26 - Mismatches: 0 - Search Mode: PerfectMISA
AAAAAAAAAAAAAAAAAAAAAAAAAA
Sa_Contig38993
Motif: CCGTT - SSR start: 136 - SSR end: 156 - Total length: 21 - Score: 21 - Mismatches: 0 - Search Mode: PerfectMISA
CCGTTCCGTTCCGTTCCGTTC
Sa_Contig42496
Motif: GAA - SSR start: 58 - SSR end: 75 - Total length: 18 - Score: 18 - Mismatches: 0 - Search Mode: PerfectMISA
GAAGAAGAAGAAGAAGAA
Sa_Contig45654
Motif: G - SSR start: 212 - SSR end: 225 - Total length: 14 - Score: 14 - Mismatches: 0 - Search Mode: PerfectMISA
GGGGGGGGGGGGGG
Sa_Contig46227
Motif: T - SSR start: 1 - SSR end: 28 - Total length: 28 - Score: 28 - Mismatches: 0 - Search Mode: PerfectMISA
TTTTTTTTTTTTTTTTTTTTTTTTTTTT
Sa_Contig48243
Motif: T - SSR start: 1 - SSR end: 14 - Total length: 14 - Score: 14 - Mismatches: 0 - Search Mode: PerfectMISA
TTTTTTTTTTTTTT
Sa_Contig49506
Motif: ATTG - SSR start: 111 - SSR end: 126 - Total length: 16 - Score: 16 - Mismatches: 0 - Search Mode: PerfectMISA
ATTGATTGATTGATTG
Sa_Contig55054
Motif: ATTG - SSR start: 58 - SSR end: 73 - Total length: 16 - Score: 16 - Mismatches: 0 - Search Mode: PerfectMISA
ATTGATTGATTGATTG
Sa_Contig09250
Motif: GGT - SSR start: 5 - SSR end: 20 - Total length: 16 - Score: 16 - Mismatches: 0 - Search Mode: PerfectMISA
GGTGGTGGTGGTGGTG
Sa_Contig18814
Motif: CT - SSR start: 174 - SSR end: 187 - Total length: 14 - Score: 14 - Mismatches: 0 - Search Mode: PerfectMISA
CTCTCTCTCTCTCT
Sa_Contig21631
Motif: ACC - SSR start: 159 - SSR end: 173 - Total length: 15 - Score: 15 - Mismatches: 0 - Search Mode: PerfectMISA
ACCACCACCACCACC
Sa_Contig23274
Motif: A - SSR start: 203 - SSR end: 229 - Total length: 27 - Score: 27 - Mismatches: 0 - Search Mode: PerfectMISA
AAAAAAAAAAAAAAAAAAAAAAAAAAA
Sa_Contig28615
Motif: C - SSR start: 1 - SSR end: 28 - Total length: 28 - Score: 28 - Mismatches: 0 - Search Mode: PerfectMISA
CCCCCCCCCCCCCCCCCCCCCCCCCCCC
Sa_Contig43296
Motif: ACA - SSR start: 35 - SSR end: 50 - Total length: 16 - Score: 16 - Mismatches: 0 - Search Mode: PerfectMISA
ACAACAACAACAACAA
Sa_Contig46666
Motif: AT - SSR start: 99 - SSR end: 115 - Total length: 17 - Score: 17 - Mismatches: 0 - Search Mode: PerfectMISA
ATATATATATATATATA
Sa_Contig47033
Motif: GTT - SSR start: 85 - SSR end: 101 - Total length: 17 - Score: 17 - Mismatches: 0 - Search Mode: PerfectMISA
GTTGTTGTTGTTGTTGT
Sa_Contig47881
Motif: TC - SSR start: 47 - SSR end: 62 - Total length: 16 - Score: 16 - Mismatches: 0 - Search Mode: PerfectMISA
TCTCTCTCTCTCTCTC
Sa_Contig47965
Motif: T - SSR start: 1 - SSR end: 26 - Total length: 26 - Score: 26 - Mismatches: 0 - Search Mode: PerfectMISA
TTTTTTTTTTTTTTTTTTTTTTTTTT
Sa_Contig48512
Motif: ACTCAT - SSR start: 120 - SSR end: 159 - Total length: 40 - Score: 40 - Mismatches: 0 - Search Mode: PerfectMISA
ACTCATACTCATACTCATACTCATACTCATACTCATACTC
Sa_Contig48512
Motif: CATC - SSR start: 202 - SSR end: 229 - Total length: 28 - Score: 28 - Mismatches: 0 - Search Mode: PerfectMISA
CATCCATCCATCCATCCATCCATCCATC
Sa_Contig51481
Motif: A - SSR start: 203 - SSR end: 229 - Total length: 27 - Score: 27 - Mismatches: 0 - Search Mode: PerfectMISA
AAAAAAAAAAAAAAAAAAAAAAAAAAA
Sa_Contig52375
Motif: CTT - SSR start: 4 - SSR end: 19 - Total length: 16 - Score: 16 - Mismatches: 0 - Search Mode: PerfectMISA
CTTCTTCTTCTTCTTC
Sa_Contig53201
Motif: ATC - SSR start: 137 - SSR end: 153 - Total length: 17 - Score: 17 - Mismatches: 0 - Search Mode: PerfectMISA
ATCATCATCATCATCAT
Sa_Contig53353
Motif: T - SSR start: 1 - SSR end: 29 - Total length: 29 - Score: 29 - Mismatches: 0 - Search Mode: PerfectMISA
TTTTTTTTTTTTTTTTTTTTTTTTTTTTT
Sa_Contig56950
Motif: CATG - SSR start: 110 - SSR end: 125 - Total length: 16 - Score: 16 - Mismatches: 0 - Search Mode: PerfectMISA
CATGCATGCATGCATG
Sa_Contig07714
Motif: A - SSR start: 206 - SSR end: 230 - Total length: 25 - Score: 25 - Mismatches: 0 - Search Mode: PerfectMISA
AAAAAAAAAAAAAAAAAAAAAAAAA
Sa_Contig13496
Motif: TTGT - SSR start: 54 - SSR end: 70 - Total length: 17 - Score: 17 - Mismatches: 0 - Search Mode: PerfectMISA
TTGTTTGTTTGTTTGTT
Sa_Contig33993
Motif: T - SSR start: 1 - SSR end: 20 - Total length: 20 - Score: 20 - Mismatches: 0 - Search Mode: PerfectMISA
TTTTTTTTTTTTTTTTTTTT
Sa_Contig34244
Motif: GA - SSR start: 180 - SSR end: 200 - Total length: 21 - Score: 21 - Mismatches: 0 - Search Mode: PerfectMISA
GAGAGAGAGAGAGAGAGAGAG
Sa_Contig36003
Motif: CT - SSR start: 114 - SSR end: 127 - Total length: 14 - Score: 14 - Mismatches: 0 - Search Mode: PerfectMISA
CTCTCTCTCTCTCT
Sa_Contig36003
Motif: TG - SSR start: 197 - SSR end: 211 - Total length: 15 - Score: 15 - Mismatches: 0 - Search Mode: PerfectMISA
TGTGTGTGTGTGTGT
Sa_Contig40840
Motif: T - SSR start: 1 - SSR end: 16 - Total length: 16 - Score: 16 - Mismatches: 0 - Search Mode: PerfectMISA
TTTTTTTTTTTTTTTT
Sa_Contig44509
Motif: T - SSR start: 1 - SSR end: 15 - Total length: 15 - Score: 15 - Mismatches: 0 - Search Mode: PerfectMISA
TTTTTTTTTTTTTTT
Sa_Contig47209
Motif: CTT - SSR start: 21 - SSR end: 36 - Total length: 16 - Score: 16 - Mismatches: 0 - Search Mode: PerfectMISA
CTTCTTCTTCTTCTTC
Sa_Contig50185
Motif: TGA - SSR start: 203 - SSR end: 217 - Total length: 15 - Score: 15 - Mismatches: 0 - Search Mode: PerfectMISA
TGATGATGATGATGA
Sa_Contig51060
Motif: T - SSR start: 99 - SSR end: 120 - Total length: 22 - Score: 22 - Mismatches: 0 - Search Mode: PerfectMISA
TTTTTTTTTTTTTTTTTTTTTT
Sa_Contig54940
Motif: TGGA - SSR start: 17 - SSR end: 35 - Total length: 19 - Score: 19 - Mismatches: 0 - Search Mode: PerfectMISA
TGGATGGATGGATGGATGG
Sa_Contig03117
Motif: ATCA - SSR start: 13 - SSR end: 28 - Total length: 16 - Score: 16 - Mismatches: 0 - Search Mode: PerfectMISA
ATCAATCAATCAATCA
Sa_Contig03117
Motif: G - SSR start: 207 - SSR end: 230 - Total length: 24 - Score: 24 - Mismatches: 0 - Search Mode: PerfectMISA
GGGGGGGGGGGGGGGGGGGGGGGG
Sa_Contig13784
Motif: A - SSR start: 71 - SSR end: 89 - Total length: 19 - Score: 19 - Mismatches: 0 - Search Mode: PerfectMISA
AAAAAAAAAAAAAAAAAAA
Sa_Contig14068
Motif: A - SSR start: 204 - SSR end: 231 - Total length: 28 - Score: 28 - Mismatches: 0 - Search Mode: PerfectMISA
AAAAAAAAAAAAAAAAAAAAAAAAAAAA
Sa_Contig19556
Motif: TTAT - SSR start: 84 - SSR end: 105 - Total length: 22 - Score: 22 - Mismatches: 0 - Search Mode: PerfectMISA
TTATTTATTTATTTATTTATTT
Sa_Contig27971
Motif: G - SSR start: 207 - SSR end: 231 - Total length: 25 - Score: 25 - Mismatches: 0 - Search Mode: PerfectMISA
GGGGGGGGGGGGGGGGGGGGGGGGG
Sa_Contig28737
Motif: AGC - SSR start: 94 - SSR end: 108 - Total length: 15 - Score: 15 - Mismatches: 0 - Search Mode: PerfectMISA
AGCAGCAGCAGCAGC
Sa_Contig28737
Motif: GAT - SSR start: 214 - SSR end: 231 - Total length: 18 - Score: 18 - Mismatches: 0 - Search Mode: PerfectMISA
GATGATGATGATGATGAT
Sa_Contig29900
Motif: TGC - SSR start: 19 - SSR end: 36 - Total length: 18 - Score: 18 - Mismatches: 0 - Search Mode: PerfectMISA
TGCTGCTGCTGCTGCTGC
Sa_Contig34089
Motif: TGA - SSR start: 80 - SSR end: 113 - Total length: 34 - Score: 34 - Mismatches: 0 - Search Mode: PerfectMISA
TGATGATGATGATGATGATGATGATGATGATGAT
Sa_Contig49950
Motif: CTA - SSR start: 23 - SSR end: 45 - Total length: 23 - Score: 23 - Mismatches: 0 - Search Mode: PerfectMISA
CTACTACTACTACTACTACTACT
Sa_Contig57125
Motif: T - SSR start: 212 - SSR end: 231 - Total length: 20 - Score: 20 - Mismatches: 0 - Search Mode: PerfectMISA
TTTTTTTTTTTTTTTTTTTT
Sa_Contig34960
Motif: TCAT - SSR start: 19 - SSR end: 36 - Total length: 18 - Score: 18 - Mismatches: 0 - Search Mode: PerfectMISA
TCATTCATTCATTCATTC
Sa_Contig39879
Motif: TCAT - SSR start: 70 - SSR end: 92 - Total length: 23 - Score: 23 - Mismatches: 0 - Search Mode: PerfectMISA
TCATTCATTCATTCATTCATTCA
Sa_Contig55956
Motif: CT - SSR start: 217 - SSR end: 230 - Total length: 14 - Score: 14 - Mismatches: 0 - Search Mode: PerfectMISA
CTCTCTCTCTCTCT
Sa_Contig05960
Motif: G - SSR start: 200 - SSR end: 224 - Total length: 25 - Score: 25 - Mismatches: 0 - Search Mode: PerfectMISA
GGGGGGGGGGGGGGGGGGGGGGGGG
Sa_Contig13578
Motif: GCA - SSR start: 20 - SSR end: 36 - Total length: 17 - Score: 17 - Mismatches: 0 - Search Mode: PerfectMISA
GCAGCAGCAGCAGCAGC
Sa_Contig23635
Motif: AAAC - SSR start: 136 - SSR end: 154 - Total length: 19 - Score: 19 - Mismatches: 0 - Search Mode: PerfectMISA
AAACAAACAAACAAACAAA
Sa_Contig28517
Motif: G - SSR start: 205 - SSR end: 221 - Total length: 17 - Score: 17 - Mismatches: 0 - Search Mode: PerfectMISA
GGGGGGGGGGGGGGGGG
Sa_Contig30810
Motif: CCATCT - SSR start: 47 - SSR end: 75 - Total length: 29 - Score: 29 - Mismatches: 0 - Search Mode: PerfectMISA
CCATCTCCATCTCCATCTCCATCTCCATC
Sa_Contig30810
Motif: TGG - SSR start: 117 - SSR end: 131 - Total length: 15 - Score: 15 - Mismatches: 0 - Search Mode: PerfectMISA
TGGTGGTGGTGGTGG
Sa_Contig33141
Motif: C - SSR start: 189 - SSR end: 202 - Total length: 14 - Score: 14 - Mismatches: 0 - Search Mode: PerfectMISA
CCCCCCCCCCCCCC
Sa_Contig33141
Motif: C - SSR start: 213 - SSR end: 233 - Total length: 21 - Score: 21 - Mismatches: 0 - Search Mode: PerfectMISA
CCCCCCCCCCCCCCCCCCCCC
Sa_Contig39518
Motif: C - SSR start: 5 - SSR end: 30 - Total length: 26 - Score: 26 - Mismatches: 0 - Search Mode: PerfectMISA
CCCCCCCCCCCCCCCCCCCCCCCCCC
Sa_Contig41437
Motif: AAC - SSR start: 92 - SSR end: 106 - Total length: 15 - Score: 15 - Mismatches: 0 - Search Mode: PerfectMISA
AACAACAACAACAAC
Sa_Contig48378
Motif: AT - SSR start: 154 - SSR end: 170 - Total length: 17 - Score: 17 - Mismatches: 0 - Search Mode: PerfectMISA
ATATATATATATATATA
Sa_Contig48378
Motif: GTG - SSR start: 191 - SSR end: 206 - Total length: 16 - Score: 16 - Mismatches: 0 - Search Mode: PerfectMISA
GTGGTGGTGGTGGTGG
Sa_Contig48439
Motif: TCCC - SSR start: 1 - SSR end: 27 - Total length: 27 - Score: 27 - Mismatches: 0 - Search Mode: PerfectMISA
TCCCTCCCTCCCTCCCTCCCTCCCTCC
Sa_Contig52914
Motif: TGT - SSR start: 212 - SSR end: 227 - Total length: 16 - Score: 16 - Mismatches: 0 - Search Mode: PerfectMISA
TGTTGTTGTTGTTGTT
Sa_Contig56425
Motif: CCCT - SSR start: 132 - SSR end: 150 - Total length: 19 - Score: 19 - Mismatches: 0 - Search Mode: PerfectMISA
CCCTCCCTCCCTCCCTCCC
Sa_Contig13407
Motif: CTCTC - SSR start: 207 - SSR end: 233 - Total length: 27 - Score: 27 - Mismatches: 0 - Search Mode: PerfectMISA
CTCTCCTCTCCTCTCCTCTCCTCTCCT
Sa_Contig33309
Motif: A - SSR start: 206 - SSR end: 234 - Total length: 29 - Score: 29 - Mismatches: 0 - Search Mode: PerfectMISA
AAAAAAAAAAAAAAAAAAAAAAAAAAAAA
Sa_Contig34939
Motif: GAT - SSR start: 23 - SSR end: 37 - Total length: 15 - Score: 15 - Mismatches: 0 - Search Mode: PerfectMISA
GATGATGATGATGAT
Sa_Contig37044
Motif: A - SSR start: 221 - SSR end: 234 - Total length: 14 - Score: 14 - Mismatches: 0 - Search Mode: PerfectMISA
AAAAAAAAAAAAAA
Sa_Contig38215
Motif: TG - SSR start: 199 - SSR end: 218 - Total length: 20 - Score: 20 - Mismatches: 0 - Search Mode: PerfectMISA
TGTGTGTGTGTGTGTGTGTG
Sa_Contig56871
Motif: A - SSR start: 208 - SSR end: 234 - Total length: 27 - Score: 27 - Mismatches: 0 - Search Mode: PerfectMISA
AAAAAAAAAAAAAAAAAAAAAAAAAAA
Sa_Contig06380
Motif: A - SSR start: 210 - SSR end: 235 - Total length: 26 - Score: 26 - Mismatches: 0 - Search Mode: PerfectMISA
AAAAAAAAAAAAAAAAAAAAAAAAAA
Sa_Contig21040
Motif: T - SSR start: 1 - SSR end: 21 - Total length: 21 - Score: 21 - Mismatches: 0 - Search Mode: PerfectMISA
TTTTTTTTTTTTTTTTTTTTT
Sa_Contig29200
Motif: A - SSR start: 209 - SSR end: 235 - Total length: 27 - Score: 27 - Mismatches: 0 - Search Mode: PerfectMISA
AAAAAAAAAAAAAAAAAAAAAAAAAAA
Sa_Contig34275
Motif: GAT - SSR start: 194 - SSR end: 218 - Total length: 25 - Score: 25 - Mismatches: 0 - Search Mode: PerfectMISA
GATGATGATGATGATGATGATGATG
Sa_Contig36140
Motif: GGC - SSR start: 189 - SSR end: 205 - Total length: 17 - Score: 17 - Mismatches: 0 - Search Mode: PerfectMISA
GGCGGCGGCGGCGGCGG
Sa_Contig38492
Motif: AG - SSR start: 212 - SSR end: 226 - Total length: 15 - Score: 15 - Mismatches: 0 - Search Mode: PerfectMISA
AGAGAGAGAGAGAGA
Sa_Contig38748
Motif: TAT - SSR start: 110 - SSR end: 127 - Total length: 18 - Score: 18 - Mismatches: 0 - Search Mode: PerfectMISA
TATTATTATTATTATTAT
Sa_Contig39734
Motif: C - SSR start: 200 - SSR end: 222 - Total length: 23 - Score: 23 - Mismatches: 0 - Search Mode: PerfectMISA
CCCCCCCCCCCCCCCCCCCCCCC
Sa_Contig42744
Motif: T - SSR start: 220 - SSR end: 235 - Total length: 16 - Score: 16 - Mismatches: 0 - Search Mode: PerfectMISA
TTTTTTTTTTTTTTTT
Sa_Contig45267
Motif: ATC - SSR start: 104 - SSR end: 118 - Total length: 15 - Score: 15 - Mismatches: 0 - Search Mode: PerfectMISA
ATCATCATCATCATC
Sa_Contig45690
Motif: A - SSR start: 209 - SSR end: 235 - Total length: 27 - Score: 27 - Mismatches: 0 - Search Mode: PerfectMISA
AAAAAAAAAAAAAAAAAAAAAAAAAAA
Sa_Contig46224
Motif: T - SSR start: 1 - SSR end: 16 - Total length: 16 - Score: 16 - Mismatches: 0 - Search Mode: PerfectMISA
TTTTTTTTTTTTTTTT
Sa_Contig46542
Motif: TCA - SSR start: 178 - SSR end: 192 - Total length: 15 - Score: 15 - Mismatches: 0 - Search Mode: PerfectMISA
TCATCATCATCATCA
Sa_Contig47596
Motif: C - SSR start: 1 - SSR end: 25 - Total length: 25 - Score: 25 - Mismatches: 0 - Search Mode: PerfectMISA
CCCCCCCCCCCCCCCCCCCCCCCCC
Sa_Contig09883
Motif: T - SSR start: 1 - SSR end: 14 - Total length: 14 - Score: 14 - Mismatches: 0 - Search Mode: PerfectMISA
TTTTTTTTTTTTTT
Sa_Contig14709
Motif: AAG - SSR start: 221 - SSR end: 235 - Total length: 15 - Score: 15 - Mismatches: 0 - Search Mode: PerfectMISA
AAGAAGAAGAAGAAG
Sa_Contig25957
Motif: T - SSR start: 1 - SSR end: 30 - Total length: 30 - Score: 30 - Mismatches: 0 - Search Mode: PerfectMISA
TTTTTTTTTTTTTTTTTTTTTTTTTTTTTT
Sa_Contig37814
Motif: TGA - SSR start: 69 - SSR end: 86 - Total length: 18 - Score: 18 - Mismatches: 0 - Search Mode: PerfectMISA
TGATGATGATGATGATGA
Sa_Contig41214
Motif: TCT - SSR start: 6 - SSR end: 34 - Total length: 29 - Score: 29 - Mismatches: 0 - Search Mode: PerfectMISA
TCTTCTTCTTCTTCTTCTTCTTCTTCTTC
Sa_Contig49518
Motif: ACCGCC - SSR start: 58 - SSR end: 82 - Total length: 25 - Score: 25 - Mismatches: 0 - Search Mode: PerfectMISA
ACCGCCACCGCCACCGCCACCGCCA
Sa_Contig49518
Motif: CAC - SSR start: 120 - SSR end: 134 - Total length: 15 - Score: 15 - Mismatches: 0 - Search Mode: PerfectMISA
CACCACCACCACCAC
Sa_Contig49518
Motif: A - SSR start: 209 - SSR end: 236 - Total length: 28 - Score: 28 - Mismatches: 0 - Search Mode: PerfectMISA
AAAAAAAAAAAAAAAAAAAAAAAAAAAA
Sa_Contig24384
Motif: CA - SSR start: 200 - SSR end: 213 - Total length: 14 - Score: 14 - Mismatches: 0 - Search Mode: PerfectMISA
CACACACACACACA
Sa_Contig33338
Motif: T - SSR start: 1 - SSR end: 28 - Total length: 28 - Score: 28 - Mismatches: 0 - Search Mode: PerfectMISA
TTTTTTTTTTTTTTTTTTTTTTTTTTTT
Sa_Contig37308
Motif: ATCT - SSR start: 133 - SSR end: 151 - Total length: 19 - Score: 19 - Mismatches: 0 - Search Mode: PerfectMISA
ATCTATCTATCTATCTATC
Sa_Contig43198
Motif: A - SSR start: 224 - SSR end: 237 - Total length: 14 - Score: 14 - Mismatches: 0 - Search Mode: PerfectMISA
AAAAAAAAAAAAAA
Sa_Contig44537
Motif: A - SSR start: 212 - SSR end: 237 - Total length: 26 - Score: 26 - Mismatches: 0 - Search Mode: PerfectMISA
AAAAAAAAAAAAAAAAAAAAAAAAAA
Sa_Contig53154
Motif: G - SSR start: 146 - SSR end: 159 - Total length: 14 - Score: 14 - Mismatches: 0 - Search Mode: PerfectMISA
GGGGGGGGGGGGGG
Sa_Contig13754
Motif: CT - SSR start: 118 - SSR end: 133 - Total length: 16 - Score: 16 - Mismatches: 0 - Search Mode: PerfectMISA
CTCTCTCTCTCTCTCT
Sa_Contig45743
Motif: T - SSR start: 1 - SSR end: 28 - Total length: 28 - Score: 28 - Mismatches: 0 - Search Mode: PerfectMISA
TTTTTTTTTTTTTTTTTTTTTTTTTTTT
Sa_Contig51773
Motif: AAC - SSR start: 40 - SSR end: 56 - Total length: 17 - Score: 17 - Mismatches: 0 - Search Mode: PerfectMISA
AACAACAACAACAACAA
Sa_Contig52805
Motif: A - SSR start: 35 - SSR end: 49 - Total length: 15 - Score: 15 - Mismatches: 0 - Search Mode: PerfectMISA
AAAAAAAAAAAAAAA
Sa_Contig18230
Motif: GTC - SSR start: 42 - SSR end: 57 - Total length: 16 - Score: 16 - Mismatches: 0 - Search Mode: PerfectMISA
GTCGTCGTCGTCGTCG
Sa_Contig29358
Motif: GA - SSR start: 25 - SSR end: 41 - Total length: 17 - Score: 17 - Mismatches: 0 - Search Mode: PerfectMISA
GAGAGAGAGAGAGAGAG
Sa_Contig31957
Motif: T - SSR start: 1 - SSR end: 21 - Total length: 21 - Score: 21 - Mismatches: 0 - Search Mode: PerfectMISA
TTTTTTTTTTTTTTTTTTTTT
Sa_Contig37092
Motif: T - SSR start: 1 - SSR end: 27 - Total length: 27 - Score: 27 - Mismatches: 0 - Search Mode: PerfectMISA
TTTTTTTTTTTTTTTTTTTTTTTTTTT
Sa_Contig45468
Motif: CGG - SSR start: 42 - SSR end: 56 - Total length: 15 - Score: 15 - Mismatches: 0 - Search Mode: PerfectMISA
CGGCGGCGGCGGCGG
Sa_Contig50378
Motif: CTAG - SSR start: 33 - SSR end: 49 - Total length: 17 - Score: 17 - Mismatches: 0 - Search Mode: PerfectMISA
CTAGCTAGCTAGCTAGC
Sa_Contig51804
Motif: T - SSR start: 1 - SSR end: 15 - Total length: 15 - Score: 15 - Mismatches: 0 - Search Mode: PerfectMISA
TTTTTTTTTTTTTTT
Sa_Contig14590
Motif: A - SSR start: 215 - SSR end: 240 - Total length: 26 - Score: 26 - Mismatches: 0 - Search Mode: PerfectMISA
AAAAAAAAAAAAAAAAAAAAAAAAAA
Sa_Contig15553
Motif: T - SSR start: 1 - SSR end: 28 - Total length: 28 - Score: 28 - Mismatches: 0 - Search Mode: PerfectMISA
TTTTTTTTTTTTTTTTTTTTTTTTTTTT
Sa_Contig19537
Motif: ACAAAC - SSR start: 8 - SSR end: 32 - Total length: 25 - Score: 25 - Mismatches: 0 - Search Mode: PerfectMISA
ACAAACACAAACACAAACACAAACA
Sa_Contig28953
Motif: CTC - SSR start: 176 - SSR end: 197 - Total length: 22 - Score: 22 - Mismatches: 0 - Search Mode: PerfectMISA
CTCCTCCTCCTCCTCCTCCTCC
Sa_Contig40289
Motif: TCT - SSR start: 163 - SSR end: 179 - Total length: 17 - Score: 17 - Mismatches: 0 - Search Mode: PerfectMISA
TCTTCTTCTTCTTCTTC
Sa_Contig43051
Motif: AACCC - SSR start: 213 - SSR end: 240 - Total length: 28 - Score: 28 - Mismatches: 0 - Search Mode: PerfectMISA
AACCCAACCCAACCCAACCCAACCCAAC
Sa_Contig44155
Motif: T - SSR start: 1 - SSR end: 22 - Total length: 22 - Score: 22 - Mismatches: 0 - Search Mode: PerfectMISA
TTTTTTTTTTTTTTTTTTTTTT
Sa_Contig51537
Motif: A - SSR start: 214 - SSR end: 240 - Total length: 27 - Score: 27 - Mismatches: 0 - Search Mode: PerfectMISA
AAAAAAAAAAAAAAAAAAAAAAAAAAA
Sa_Contig53764
Motif: CCA - SSR start: 187 - SSR end: 215 - Total length: 29 - Score: 29 - Mismatches: 0 - Search Mode: PerfectMISA
CCACCACCACCACCACCACCACCACCACC
Sa_Contig00331
Motif: A - SSR start: 46 - SSR end: 65 - Total length: 20 - Score: 20 - Mismatches: 0 - Search Mode: PerfectMISA
AAAAAAAAAAAAAAAAAAAA
Sa_Contig15649
Motif: T - SSR start: 1 - SSR end: 17 - Total length: 17 - Score: 17 - Mismatches: 0 - Search Mode: PerfectMISA
TTTTTTTTTTTTTTTTT
Sa_Contig24848
Motif: GAG - SSR start: 157 - SSR end: 173 - Total length: 17 - Score: 17 - Mismatches: 0 - Search Mode: PerfectMISA
GAGGAGGAGGAGGAGGA
Sa_Contig27537
Motif: ACA - SSR start: 4 - SSR end: 23 - Total length: 20 - Score: 20 - Mismatches: 0 - Search Mode: PerfectMISA
ACAACAACAACAACAACAAC
Sa_Contig28684
Motif: T - SSR start: 169 - SSR end: 191 - Total length: 23 - Score: 23 - Mismatches: 0 - Search Mode: PerfectMISA
TTTTTTTTTTTTTTTTTTTTTTT
Sa_Contig30743
Motif: ATG - SSR start: 1 - SSR end: 23 - Total length: 23 - Score: 23 - Mismatches: 0 - Search Mode: PerfectMISA
ATGATGATGATGATGATGATGAT
Sa_Contig42319
Motif: CCT - SSR start: 5 - SSR end: 20 - Total length: 16 - Score: 16 - Mismatches: 0 - Search Mode: PerfectMISA
CCTCCTCCTCCTCCTC
Sa_Contig42618
Motif: CTC - SSR start: 213 - SSR end: 227 - Total length: 15 - Score: 15 - Mismatches: 0 - Search Mode: PerfectMISA
CTCCTCCTCCTCCTC
Sa_Contig45280
Motif: TC - SSR start: 14 - SSR end: 28 - Total length: 15 - Score: 15 - Mismatches: 0 - Search Mode: PerfectMISA
TCTCTCTCTCTCTCT
Sa_Contig48555
Motif: A - SSR start: 227 - SSR end: 241 - Total length: 15 - Score: 15 - Mismatches: 0 - Search Mode: PerfectMISA
AAAAAAAAAAAAAAA
Sa_Contig50458
Motif: GAT - SSR start: 132 - SSR end: 146 - Total length: 15 - Score: 15 - Mismatches: 0 - Search Mode: PerfectMISA
GATGATGATGATGAT
Sa_Contig54535
Motif: CGTCTC - SSR start: 196 - SSR end: 221 - Total length: 26 - Score: 26 - Mismatches: 0 - Search Mode: PerfectMISA
CGTCTCCGTCTCCGTCTCCGTCTCCG
Sa_Contig13406
Motif: ATC - SSR start: 168 - SSR end: 198 - Total length: 31 - Score: 31 - Mismatches: 0 - Search Mode: PerfectMISA
ATCATCATCATCATCATCATCATCATCATCA
Sa_Contig13406
Motif: CAG - SSR start: 200 - SSR end: 214 - Total length: 15 - Score: 15 - Mismatches: 0 - Search Mode: PerfectMISA
CAGCAGCAGCAGCAG
Sa_Contig16277
Motif: ACA - SSR start: 182 - SSR end: 201 - Total length: 20 - Score: 20 - Mismatches: 0 - Search Mode: PerfectMISA
ACAACAACAACAACAACAAC
Sa_Contig20668
Motif: AAAT - SSR start: 41 - SSR end: 59 - Total length: 19 - Score: 19 - Mismatches: 0 - Search Mode: PerfectMISA
AAATAAATAAATAAATAAA
Sa_Contig24445
Motif: T - SSR start: 1 - SSR end: 27 - Total length: 27 - Score: 27 - Mismatches: 0 - Search Mode: PerfectMISA
TTTTTTTTTTTTTTTTTTTTTTTTTTT
Sa_Contig30371
Motif: AGT - SSR start: 3 - SSR end: 18 - Total length: 16 - Score: 16 - Mismatches: 0 - Search Mode: PerfectMISA
AGTAGTAGTAGTAGTA
Sa_Contig13991
Motif: TTGGAA - SSR start: 196 - SSR end: 221 - Total length: 26 - Score: 26 - Mismatches: 0 - Search Mode: PerfectMISA
TTGGAATTGGAATTGGAATTGGAATT
Sa_Contig25533
Motif: A - SSR start: 17 - SSR end: 33 - Total length: 17 - Score: 17 - Mismatches: 0 - Search Mode: PerfectMISA
AAAAAAAAAAAAAAAAA
Sa_Contig31005
Motif: AC - SSR start: 101 - SSR end: 117 - Total length: 17 - Score: 17 - Mismatches: 0 - Search Mode: PerfectMISA
ACACACACACACACACA
Sa_Contig37484
Motif: A - SSR start: 219 - SSR end: 243 - Total length: 25 - Score: 25 - Mismatches: 0 - Search Mode: PerfectMISA
AAAAAAAAAAAAAAAAAAAAAAAAA
Sa_Contig37726
Motif: T - SSR start: 1 - SSR end: 15 - Total length: 15 - Score: 15 - Mismatches: 0 - Search Mode: PerfectMISA
TTTTTTTTTTTTTTT
Sa_Contig38235
Motif: C - SSR start: 1 - SSR end: 20 - Total length: 20 - Score: 20 - Mismatches: 0 - Search Mode: PerfectMISA
CCCCCCCCCCCCCCCCCCCC
Sa_Contig39411
Motif: TCT - SSR start: 224 - SSR end: 239 - Total length: 16 - Score: 16 - Mismatches: 0 - Search Mode: PerfectMISA
TCTTCTTCTTCTTCTT
Sa_Contig41874
Motif: C - SSR start: 5 - SSR end: 25 - Total length: 21 - Score: 21 - Mismatches: 0 - Search Mode: PerfectMISA
CCCCCCCCCCCCCCCCCCCCC
Sa_Contig55882
Motif: T - SSR start: 1 - SSR end: 28 - Total length: 28 - Score: 28 - Mismatches: 0 - Search Mode: PerfectMISA
TTTTTTTTTTTTTTTTTTTTTTTTTTTT
Sa_Contig23393
Motif: AAC - SSR start: 40 - SSR end: 55 - Total length: 16 - Score: 16 - Mismatches: 0 - Search Mode: PerfectMISA
AACAACAACAACAACA
Sa_Contig28624
Motif: CTC - SSR start: 149 - SSR end: 166 - Total length: 18 - Score: 18 - Mismatches: 0 - Search Mode: PerfectMISA
CTCCTCCTCCTCCTCCTC
Sa_Contig39410
Motif: T - SSR start: 1 - SSR end: 15 - Total length: 15 - Score: 15 - Mismatches: 0 - Search Mode: PerfectMISA
TTTTTTTTTTTTTTT
Sa_Contig42945
Motif: GCC - SSR start: 120 - SSR end: 135 - Total length: 16 - Score: 16 - Mismatches: 0 - Search Mode: PerfectMISA
GCCGCCGCCGCCGCCG
Sa_Contig42945
Motif: A - SSR start: 231 - SSR end: 244 - Total length: 14 - Score: 14 - Mismatches: 0 - Search Mode: PerfectMISA
AAAAAAAAAAAAAA
Sa_Contig49236
Motif: G - SSR start: 214 - SSR end: 237 - Total length: 24 - Score: 24 - Mismatches: 0 - Search Mode: PerfectMISA
GGGGGGGGGGGGGGGGGGGGGGGG
Sa_Contig50461
Motif: CT - SSR start: 107 - SSR end: 125 - Total length: 19 - Score: 19 - Mismatches: 0 - Search Mode: PerfectMISA
CTCTCTCTCTCTCTCTCTC
Sa_Contig56780
Motif: TCG - SSR start: 17 - SSR end: 33 - Total length: 17 - Score: 17 - Mismatches: 0 - Search Mode: PerfectMISA
TCGTCGTCGTCGTCGTC
Sa_Contig00886
Motif: A - SSR start: 218 - SSR end: 245 - Total length: 28 - Score: 28 - Mismatches: 0 - Search Mode: PerfectMISA
AAAAAAAAAAAAAAAAAAAAAAAAAAAA
Sa_Contig05794
Motif: A - SSR start: 222 - SSR end: 245 - Total length: 24 - Score: 24 - Mismatches: 0 - Search Mode: PerfectMISA
AAAAAAAAAAAAAAAAAAAAAAAA
Sa_Contig25324
Motif: GCA - SSR start: 205 - SSR end: 220 - Total length: 16 - Score: 16 - Mismatches: 0 - Search Mode: PerfectMISA
GCAGCAGCAGCAGCAG
Sa_Contig25324
Motif: CAG - SSR start: 224 - SSR end: 238 - Total length: 15 - Score: 15 - Mismatches: 0 - Search Mode: PerfectMISA
CAGCAGCAGCAGCAG
Sa_Contig36713
Motif: C - SSR start: 1 - SSR end: 17 - Total length: 17 - Score: 17 - Mismatches: 0 - Search Mode: PerfectMISA
CCCCCCCCCCCCCCCCC
Sa_Contig36713
Motif: C - SSR start: 19 - SSR end: 32 - Total length: 14 - Score: 14 - Mismatches: 0 - Search Mode: PerfectMISA
CCCCCCCCCCCCCC
Sa_Contig45208
Motif: TTCAA - SSR start: 1 - SSR end: 21 - Total length: 21 - Score: 21 - Mismatches: 0 - Search Mode: PerfectMISA
TTCAATTCAATTCAATTCAAT
Sa_Contig55661
Motif: T - SSR start: 1 - SSR end: 27 - Total length: 27 - Score: 27 - Mismatches: 0 - Search Mode: PerfectMISA
TTTTTTTTTTTTTTTTTTTTTTTTTTT
Sa_Contig57080
Motif: T - SSR start: 1 - SSR end: 28 - Total length: 28 - Score: 28 - Mismatches: 0 - Search Mode: PerfectMISA
TTTTTTTTTTTTTTTTTTTTTTTTTTTT
Sa_Contig15109
Motif: T - SSR start: 172 - SSR end: 188 - Total length: 17 - Score: 17 - Mismatches: 0 - Search Mode: PerfectMISA
TTTTTTTTTTTTTTTTT
Sa_Contig15109
Motif: A - SSR start: 225 - SSR end: 246 - Total length: 22 - Score: 22 - Mismatches: 0 - Search Mode: PerfectMISA
AAAAAAAAAAAAAAAAAAAAAA
Sa_Contig17921
Motif: TA - SSR start: 163 - SSR end: 179 - Total length: 17 - Score: 17 - Mismatches: 0 - Search Mode: PerfectMISA
TATATATATATATATAT
Sa_Contig18145
Motif: A - SSR start: 219 - SSR end: 246 - Total length: 28 - Score: 28 - Mismatches: 0 - Search Mode: PerfectMISA
AAAAAAAAAAAAAAAAAAAAAAAAAAAA
Sa_Contig23128
Motif: GCA - SSR start: 179 - SSR end: 212 - Total length: 34 - Score: 34 - Mismatches: 0 - Search Mode: PerfectMISA
GCAGCAGCAGCAGCAGCAGCAGCAGCAGCAGCAG
Sa_Contig26475
Motif: T - SSR start: 1 - SSR end: 26 - Total length: 26 - Score: 26 - Mismatches: 0 - Search Mode: PerfectMISA
TTTTTTTTTTTTTTTTTTTTTTTTTT
Sa_Contig26475
Motif: C - SSR start: 36 - SSR end: 53 - Total length: 18 - Score: 18 - Mismatches: 0 - Search Mode: PerfectMISA
CCCCCCCCCCCCCCCCCC
Sa_Contig26514
Motif: AATT - SSR start: 4 - SSR end: 28 - Total length: 25 - Score: 25 - Mismatches: 0 - Search Mode: PerfectMISA
AATTAATTAATTAATTAATTAATTA
Sa_Contig39377
Motif: TGA - SSR start: 1 - SSR end: 15 - Total length: 15 - Score: 15 - Mismatches: 0 - Search Mode: PerfectMISA
TGATGATGATGATGA
Sa_Contig39661
Motif: CCA - SSR start: 220 - SSR end: 235 - Total length: 16 - Score: 16 - Mismatches: 0 - Search Mode: PerfectMISA
CCACCACCACCACCAC
Sa_Contig46259
Motif: CAG - SSR start: 22 - SSR end: 43 - Total length: 22 - Score: 22 - Mismatches: 0 - Search Mode: PerfectMISA
CAGCAGCAGCAGCAGCAGCAGC
Sa_Contig53732
Motif: TTG - SSR start: 165 - SSR end: 180 - Total length: 16 - Score: 16 - Mismatches: 0 - Search Mode: PerfectMISA
TTGTTGTTGTTGTTGT
Sa_Contig16640
Motif: CAT - SSR start: 224 - SSR end: 242 - Total length: 19 - Score: 19 - Mismatches: 0 - Search Mode: PerfectMISA
CATCATCATCATCATCATC
Sa_Contig20131
Motif: CTG - SSR start: 212 - SSR end: 232 - Total length: 21 - Score: 21 - Mismatches: 0 - Search Mode: PerfectMISA
CTGCTGCTGCTGCTGCTGCTG
Sa_Contig24836
Motif: GTCC - SSR start: 231 - SSR end: 247 - Total length: 17 - Score: 17 - Mismatches: 0 - Search Mode: PerfectMISA
GTCCGTCCGTCCGTCCG
Sa_Contig25757
Motif: T - SSR start: 88 - SSR end: 103 - Total length: 16 - Score: 16 - Mismatches: 0 - Search Mode: PerfectMISA
TTTTTTTTTTTTTTTT
Sa_Contig41847
Motif: T - SSR start: 142 - SSR end: 161 - Total length: 20 - Score: 20 - Mismatches: 0 - Search Mode: PerfectMISA
TTTTTTTTTTTTTTTTTTTT
Sa_Contig44396
Motif: T - SSR start: 124 - SSR end: 142 - Total length: 19 - Score: 19 - Mismatches: 0 - Search Mode: PerfectMISA
TTTTTTTTTTTTTTTTTTT
Sa_Contig44396
Motif: T - SSR start: 181 - SSR end: 199 - Total length: 19 - Score: 19 - Mismatches: 0 - Search Mode: PerfectMISA
TTTTTTTTTTTTTTTTTTT
Sa_Contig31881
Motif: CT - SSR start: 233 - SSR end: 246 - Total length: 14 - Score: 14 - Mismatches: 0 - Search Mode: PerfectMISA
CTCTCTCTCTCTCT
Sa_Contig39858
Motif: TGC - SSR start: 138 - SSR end: 156 - Total length: 19 - Score: 19 - Mismatches: 0 - Search Mode: PerfectMISA
TGCTGCTGCTGCTGCTGCT
Sa_Contig43778
Motif: ACA - SSR start: 42 - SSR end: 58 - Total length: 17 - Score: 17 - Mismatches: 0 - Search Mode: PerfectMISA
ACAACAACAACAACAAC
Sa_Contig43778
Motif: A - SSR start: 234 - SSR end: 247 - Total length: 14 - Score: 14 - Mismatches: 0 - Search Mode: PerfectMISA
AAAAAAAAAAAAAA
Sa_Contig46376
Motif: G - SSR start: 1 - SSR end: 28 - Total length: 28 - Score: 28 - Mismatches: 0 - Search Mode: PerfectMISA
GGGGGGGGGGGGGGGGGGGGGGGGGGGG
Sa_Contig50783
Motif: AGC - SSR start: 22 - SSR end: 41 - Total length: 20 - Score: 20 - Mismatches: 0 - Search Mode: PerfectMISA
AGCAGCAGCAGCAGCAGCAG
Sa_Contig50783
Motif: GCTA - SSR start: 229 - SSR end: 248 - Total length: 20 - Score: 20 - Mismatches: 0 - Search Mode: PerfectMISA
GCTAGCTAGCTAGCTAGCTA
Sa_Contig52183
Motif: C - SSR start: 219 - SSR end: 248 - Total length: 30 - Score: 30 - Mismatches: 0 - Search Mode: PerfectMISA
CCCCCCCCCCCCCCCCCCCCCCCCCCCCCC
Sa_Contig10017
Motif: G - SSR start: 228 - SSR end: 249 - Total length: 22 - Score: 22 - Mismatches: 0 - Search Mode: PerfectMISA
GGGGGGGGGGGGGGGGGGGGGG
Sa_Contig27183
Motif: TC - SSR start: 34 - SSR end: 48 - Total length: 15 - Score: 15 - Mismatches: 0 - Search Mode: PerfectMISA
TCTCTCTCTCTCTCT
Sa_Contig32226
Motif: CATA - SSR start: 100 - SSR end: 116 - Total length: 17 - Score: 17 - Mismatches: 0 - Search Mode: PerfectMISA
CATACATACATACATAC
Sa_Contig32226
Motif: AAG - SSR start: 139 - SSR end: 155 - Total length: 17 - Score: 17 - Mismatches: 0 - Search Mode: PerfectMISA
AAGAAGAAGAAGAAGAA
Sa_Contig35784
Motif: TCG - SSR start: 32 - SSR end: 48 - Total length: 17 - Score: 17 - Mismatches: 0 - Search Mode: PerfectMISA
TCGTCGTCGTCGTCGTC
Sa_Contig35975
Motif: GAC - SSR start: 52 - SSR end: 73 - Total length: 22 - Score: 22 - Mismatches: 0 - Search Mode: PerfectMISA
GACGACGACGACGACGACGACG
Sa_Contig41772
Motif: T - SSR start: 214 - SSR end: 228 - Total length: 15 - Score: 15 - Mismatches: 0 - Search Mode: PerfectMISA
TTTTTTTTTTTTTTT
Sa_Contig48459
Motif: CAG - SSR start: 97 - SSR end: 112 - Total length: 16 - Score: 16 - Mismatches: 0 - Search Mode: PerfectMISA
CAGCAGCAGCAGCAGC
Sa_Contig50018
Motif: GAA - SSR start: 207 - SSR end: 221 - Total length: 15 - Score: 15 - Mismatches: 0 - Search Mode: PerfectMISA
GAAGAAGAAGAAGAA
Sa_Contig52346
Motif: ACT - SSR start: 151 - SSR end: 165 - Total length: 15 - Score: 15 - Mismatches: 0 - Search Mode: PerfectMISA
ACTACTACTACTACT
Sa_Contig13191
Motif: C - SSR start: 1 - SSR end: 14 - Total length: 14 - Score: 14 - Mismatches: 0 - Search Mode: PerfectMISA
CCCCCCCCCCCCCC
Sa_Contig13191
Motif: C - SSR start: 22 - SSR end: 36 - Total length: 15 - Score: 15 - Mismatches: 0 - Search Mode: PerfectMISA
CCCCCCCCCCCCCCC
Sa_Contig23484
Motif: G - SSR start: 1 - SSR end: 15 - Total length: 15 - Score: 15 - Mismatches: 0 - Search Mode: PerfectMISA
GGGGGGGGGGGGGGG
Sa_Contig26037
Motif: TCG - SSR start: 176 - SSR end: 190 - Total length: 15 - Score: 15 - Mismatches: 0 - Search Mode: PerfectMISA
TCGTCGTCGTCGTCG
Sa_Contig31600
Motif: G - SSR start: 217 - SSR end: 235 - Total length: 19 - Score: 19 - Mismatches: 0 - Search Mode: PerfectMISA
GGGGGGGGGGGGGGGGGGG
Sa_Contig31600
Motif: G - SSR start: 237 - SSR end: 250 - Total length: 14 - Score: 14 - Mismatches: 0 - Search Mode: PerfectMISA
GGGGGGGGGGGGGG
Sa_Contig44970
Motif: A - SSR start: 224 - SSR end: 250 - Total length: 27 - Score: 27 - Mismatches: 0 - Search Mode: PerfectMISA
AAAAAAAAAAAAAAAAAAAAAAAAAAA
Sa_Contig50084
Motif: T - SSR start: 1 - SSR end: 27 - Total length: 27 - Score: 27 - Mismatches: 0 - Search Mode: PerfectMISA
TTTTTTTTTTTTTTTTTTTTTTTTTTT
Sa_Contig55485
Motif: TGTTGC - SSR start: 178 - SSR end: 206 - Total length: 29 - Score: 29 - Mismatches: 0 - Search Mode: PerfectMISA
TGTTGCTGTTGCTGTTGCTGTTGCTGTTG
Sa_Contig16776
Motif: G - SSR start: 216 - SSR end: 229 - Total length: 14 - Score: 14 - Mismatches: 0 - Search Mode: PerfectMISA
GGGGGGGGGGGGGG
Sa_Contig16776
Motif: T - SSR start: 230 - SSR end: 247 - Total length: 18 - Score: 18 - Mismatches: 0 - Search Mode: PerfectMISA
TTTTTTTTTTTTTTTTTT
Sa_Contig23046
Motif: AT - SSR start: 165 - SSR end: 178 - Total length: 14 - Score: 14 - Mismatches: 0 - Search Mode: PerfectMISA
ATATATATATATAT
Sa_Contig33115
Motif: TCA - SSR start: 146 - SSR end: 160 - Total length: 15 - Score: 15 - Mismatches: 0 - Search Mode: PerfectMISA
TCATCATCATCATCA
Sa_Contig35364
Motif: A - SSR start: 63 - SSR end: 81 - Total length: 19 - Score: 19 - Mismatches: 0 - Search Mode: PerfectMISA
AAAAAAAAAAAAAAAAAAA
Sa_Contig36375
Motif: C - SSR start: 20 - SSR end: 36 - Total length: 17 - Score: 17 - Mismatches: 0 - Search Mode: PerfectMISA
CCCCCCCCCCCCCCCCC
Sa_Contig38019
Motif: CGA - SSR start: 102 - SSR end: 117 - Total length: 16 - Score: 16 - Mismatches: 0 - Search Mode: PerfectMISA
CGACGACGACGACGAC
Sa_Contig38338
Motif: ATG - SSR start: 197 - SSR end: 236 - Total length: 40 - Score: 40 - Mismatches: 0 - Search Mode: PerfectMISA
ATGATGATGATGATGATGATGATGATGATGATGATGATGA
Sa_Contig41447
Motif: T - SSR start: 1 - SSR end: 17 - Total length: 17 - Score: 17 - Mismatches: 0 - Search Mode: PerfectMISA
TTTTTTTTTTTTTTTTT
Sa_Contig41680
Motif: AGA - SSR start: 80 - SSR end: 99 - Total length: 20 - Score: 20 - Mismatches: 0 - Search Mode: PerfectMISA
AGAAGAAGAAGAAGAAGAAG
Sa_Contig47496
Motif: G - SSR start: 219 - SSR end: 236 - Total length: 18 - Score: 18 - Mismatches: 0 - Search Mode: PerfectMISA
GGGGGGGGGGGGGGGGGG
Sa_Contig55561
Motif: CAA - SSR start: 177 - SSR end: 198 - Total length: 22 - Score: 22 - Mismatches: 0 - Search Mode: PerfectMISA
CAACAACAACAACAACAACAAC
Sa_Contig07732
Motif: AGACC - SSR start: 79 - SSR end: 98 - Total length: 20 - Score: 20 - Mismatches: 0 - Search Mode: PerfectMISA
AGACCAGACCAGACCAGACC
Sa_Contig28303
Motif: T - SSR start: 1 - SSR end: 27 - Total length: 27 - Score: 27 - Mismatches: 0 - Search Mode: PerfectMISA
TTTTTTTTTTTTTTTTTTTTTTTTTTT
Sa_Contig30627
Motif: T - SSR start: 1 - SSR end: 28 - Total length: 28 - Score: 28 - Mismatches: 0 - Search Mode: PerfectMISA
TTTTTTTTTTTTTTTTTTTTTTTTTTTT
Sa_Contig32293
Motif: TCAT - SSR start: 103 - SSR end: 118 - Total length: 16 - Score: 16 - Mismatches: 0 - Search Mode: PerfectMISA
TCATTCATTCATTCAT
Sa_Contig32293
Motif: TTA - SSR start: 168 - SSR end: 185 - Total length: 18 - Score: 18 - Mismatches: 0 - Search Mode: PerfectMISA
TTATTATTATTATTATTA
Sa_Contig32656
Motif: AACAA - SSR start: 15 - SSR end: 36 - Total length: 22 - Score: 22 - Mismatches: 0 - Search Mode: PerfectMISA
AACAAAACAAAACAAAACAAAA
Sa_Contig37971
Motif: T - SSR start: 1 - SSR end: 25 - Total length: 25 - Score: 25 - Mismatches: 0 - Search Mode: PerfectMISA
TTTTTTTTTTTTTTTTTTTTTTTTT
Sa_Contig41223
Motif: CAA - SSR start: 173 - SSR end: 189 - Total length: 17 - Score: 17 - Mismatches: 0 - Search Mode: PerfectMISA
CAACAACAACAACAACA
Sa_Contig42074
Motif: TTCAGC - SSR start: 1 - SSR end: 35 - Total length: 35 - Score: 35 - Mismatches: 0 - Search Mode: PerfectMISA
TTCAGCTTCAGCTTCAGCTTCAGCTTCAGCTTCAG
Sa_Contig51040
Motif: G - SSR start: 227 - SSR end: 252 - Total length: 26 - Score: 26 - Mismatches: 0 - Search Mode: PerfectMISA
GGGGGGGGGGGGGGGGGGGGGGGGGG
Sa_Contig51657
Motif: T - SSR start: 221 - SSR end: 252 - Total length: 32 - Score: 32 - Mismatches: 0 - Search Mode: PerfectMISA
TTTTTTTTTTTTTTTTTTTTTTTTTTTTTTTT
Sa_Contig53571
Motif: G - SSR start: 225 - SSR end: 245 - Total length: 21 - Score: 21 - Mismatches: 0 - Search Mode: PerfectMISA
GGGGGGGGGGGGGGGGGGGGG
Sa_Contig54995
Motif: GTC - SSR start: 162 - SSR end: 176 - Total length: 15 - Score: 15 - Mismatches: 0 - Search Mode: PerfectMISA
GTCGTCGTCGTCGTC
Sa_Contig06408
Motif: A - SSR start: 226 - SSR end: 253 - Total length: 28 - Score: 28 - Mismatches: 0 - Search Mode: PerfectMISA
AAAAAAAAAAAAAAAAAAAAAAAAAAAA
Sa_Contig13868
Motif: A - SSR start: 229 - SSR end: 253 - Total length: 25 - Score: 25 - Mismatches: 0 - Search Mode: PerfectMISA
AAAAAAAAAAAAAAAAAAAAAAAAA
Sa_Contig17688
Motif: A - SSR start: 22 - SSR end: 36 - Total length: 15 - Score: 15 - Mismatches: 0 - Search Mode: PerfectMISA
AAAAAAAAAAAAAAA
Sa_Contig18777
Motif: TGA - SSR start: 2 - SSR end: 17 - Total length: 16 - Score: 16 - Mismatches: 0 - Search Mode: PerfectMISA
TGATGATGATGATGAT
Sa_Contig18777
Motif: AAGGA - SSR start: 88 - SSR end: 114 - Total length: 27 - Score: 27 - Mismatches: 0 - Search Mode: PerfectMISA
AAGGAAAGGAAAGGAAAGGAAAGGAAA
Sa_Contig22242
Motif: GA - SSR start: 132 - SSR end: 149 - Total length: 18 - Score: 18 - Mismatches: 0 - Search Mode: PerfectMISA
GAGAGAGAGAGAGAGAGA
Sa_Contig51404
Motif: AAAG - SSR start: 1 - SSR end: 32 - Total length: 32 - Score: 32 - Mismatches: 0 - Search Mode: PerfectMISA
AAAGAAAGAAAGAAAGAAAGAAAGAAAGAAAG
Sa_Contig53312
Motif: CAA - SSR start: 24 - SSR end: 39 - Total length: 16 - Score: 16 - Mismatches: 0 - Search Mode: PerfectMISA
CAACAACAACAACAAC
Sa_Contig00321
Motif: A - SSR start: 1 - SSR end: 18 - Total length: 18 - Score: 18 - Mismatches: 0 - Search Mode: PerfectMISA
AAAAAAAAAAAAAAAAAA
Sa_Contig14544
Motif: CT - SSR start: 72 - SSR end: 85 - Total length: 14 - Score: 14 - Mismatches: 0 - Search Mode: PerfectMISA
CTCTCTCTCTCTCT
Sa_Contig26444
Motif: T - SSR start: 1 - SSR end: 26 - Total length: 26 - Score: 26 - Mismatches: 0 - Search Mode: PerfectMISA
TTTTTTTTTTTTTTTTTTTTTTTTTT
Sa_Contig30229
Motif: C - SSR start: 1 - SSR end: 19 - Total length: 19 - Score: 19 - Mismatches: 0 - Search Mode: PerfectMISA
CCCCCCCCCCCCCCCCCCC
Sa_Contig32991
Motif: AT - SSR start: 194 - SSR end: 212 - Total length: 19 - Score: 19 - Mismatches: 0 - Search Mode: PerfectMISA
ATATATATATATATATATA
Sa_Contig40094
Motif: ATG - SSR start: 29 - SSR end: 45 - Total length: 17 - Score: 17 - Mismatches: 0 - Search Mode: PerfectMISA
ATGATGATGATGATGAT
Sa_Contig40094
Motif: CGA - SSR start: 123 - SSR end: 137 - Total length: 15 - Score: 15 - Mismatches: 0 - Search Mode: PerfectMISA
CGACGACGACGACGA
Sa_Contig41883
Motif: TA - SSR start: 109 - SSR end: 130 - Total length: 22 - Score: 22 - Mismatches: 0 - Search Mode: PerfectMISA
TATATATATATATATATATATA
Sa_Contig44103
Motif: GCA - SSR start: 159 - SSR end: 173 - Total length: 15 - Score: 15 - Mismatches: 0 - Search Mode: PerfectMISA
GCAGCAGCAGCAGCA
Sa_Contig56785
Motif: T - SSR start: 1 - SSR end: 27 - Total length: 27 - Score: 27 - Mismatches: 0 - Search Mode: PerfectMISA
TTTTTTTTTTTTTTTTTTTTTTTTTTT
Sa_Contig25844
Motif: CT - SSR start: 140 - SSR end: 162 - Total length: 23 - Score: 23 - Mismatches: 0 - Search Mode: PerfectMISA
CTCTCTCTCTCTCTCTCTCTCTC
Sa_Contig25844
Motif: CT - SSR start: 198 - SSR end: 216 - Total length: 19 - Score: 19 - Mismatches: 0 - Search Mode: PerfectMISA
CTCTCTCTCTCTCTCTCTC
Sa_Contig26216
Motif: ATC - SSR start: 214 - SSR end: 234 - Total length: 21 - Score: 21 - Mismatches: 0 - Search Mode: PerfectMISA
ATCATCATCATCATCATCATC
Sa_Contig28326
Motif: CAA - SSR start: 191 - SSR end: 205 - Total length: 15 - Score: 15 - Mismatches: 0 - Search Mode: PerfectMISA
CAACAACAACAACAA
Sa_Contig34586
Motif: G - SSR start: 232 - SSR end: 255 - Total length: 24 - Score: 24 - Mismatches: 0 - Search Mode: PerfectMISA
GGGGGGGGGGGGGGGGGGGGGGGG
Sa_Contig34879
Motif: GCA - SSR start: 88 - SSR end: 110 - Total length: 23 - Score: 23 - Mismatches: 0 - Search Mode: PerfectMISA
GCAGCAGCAGCAGCAGCAGCAGC
Sa_Contig37122
Motif: GAA - SSR start: 97 - SSR end: 112 - Total length: 16 - Score: 16 - Mismatches: 0 - Search Mode: PerfectMISA
GAAGAAGAAGAAGAAG
Sa_Contig38683
Motif: T - SSR start: 1 - SSR end: 14 - Total length: 14 - Score: 14 - Mismatches: 0 - Search Mode: PerfectMISA
TTTTTTTTTTTTTT
Sa_Contig38683
Motif: CAA - SSR start: 236 - SSR end: 252 - Total length: 17 - Score: 17 - Mismatches: 0 - Search Mode: PerfectMISA
CAACAACAACAACAACA
Sa_Contig48208
Motif: CAG - SSR start: 59 - SSR end: 79 - Total length: 21 - Score: 21 - Mismatches: 0 - Search Mode: PerfectMISA
CAGCAGCAGCAGCAGCAGCAG
Sa_Contig19974
Motif: TG - SSR start: 9 - SSR end: 33 - Total length: 25 - Score: 25 - Mismatches: 0 - Search Mode: PerfectMISA
TGTGTGTGTGTGTGTGTGTGTGTGT
Sa_Contig24330
Motif: T - SSR start: 1 - SSR end: 27 - Total length: 27 - Score: 27 - Mismatches: 0 - Search Mode: PerfectMISA
TTTTTTTTTTTTTTTTTTTTTTTTTTT
Sa_Contig30273
Motif: AAG - SSR start: 15 - SSR end: 30 - Total length: 16 - Score: 16 - Mismatches: 0 - Search Mode: PerfectMISA
AAGAAGAAGAAGAAGA
Sa_Contig31398
Motif: A - SSR start: 229 - SSR end: 256 - Total length: 28 - Score: 28 - Mismatches: 0 - Search Mode: PerfectMISA
AAAAAAAAAAAAAAAAAAAAAAAAAAAA
Sa_Contig56966
Motif: TTG - SSR start: 79 - SSR end: 98 - Total length: 20 - Score: 20 - Mismatches: 0 - Search Mode: PerfectMISA
TTGTTGTTGTTGTTGTTGTT
Sa_Contig08695
Motif: A - SSR start: 232 - SSR end: 257 - Total length: 26 - Score: 26 - Mismatches: 0 - Search Mode: PerfectMISA
AAAAAAAAAAAAAAAAAAAAAAAAAA
Sa_Contig10055
Motif: A - SSR start: 230 - SSR end: 257 - Total length: 28 - Score: 28 - Mismatches: 0 - Search Mode: PerfectMISA
AAAAAAAAAAAAAAAAAAAAAAAAAAAA
Sa_Contig32459
Motif: AGA - SSR start: 111 - SSR end: 126 - Total length: 16 - Score: 16 - Mismatches: 0 - Search Mode: PerfectMISA
AGAAGAAGAAGAAGAA
Sa_Contig47368
Motif: A - SSR start: 228 - SSR end: 246 - Total length: 19 - Score: 19 - Mismatches: 0 - Search Mode: PerfectMISA
AAAAAAAAAAAAAAAAAAA
Sa_Contig47497
Motif: ATG - SSR start: 17 - SSR end: 36 - Total length: 20 - Score: 20 - Mismatches: 0 - Search Mode: PerfectMISA
ATGATGATGATGATGATGAT
Sa_Contig48153
Motif: T - SSR start: 1 - SSR end: 26 - Total length: 26 - Score: 26 - Mismatches: 0 - Search Mode: PerfectMISA
TTTTTTTTTTTTTTTTTTTTTTTTTT
Sa_Contig16520
Motif: A - SSR start: 223 - SSR end: 237 - Total length: 15 - Score: 15 - Mismatches: 0 - Search Mode: PerfectMISA
AAAAAAAAAAAAAAA
Sa_Contig18381
Motif: G - SSR start: 238 - SSR end: 258 - Total length: 21 - Score: 21 - Mismatches: 0 - Search Mode: PerfectMISA
GGGGGGGGGGGGGGGGGGGGG
Sa_Contig34061
Motif: TCG - SSR start: 123 - SSR end: 139 - Total length: 17 - Score: 17 - Mismatches: 0 - Search Mode: PerfectMISA
TCGTCGTCGTCGTCGTC
Sa_Contig37414
Motif: AGC - SSR start: 57 - SSR end: 72 - Total length: 16 - Score: 16 - Mismatches: 0 - Search Mode: PerfectMISA
AGCAGCAGCAGCAGCA
Sa_Contig38025
Motif: T - SSR start: 1 - SSR end: 26 - Total length: 26 - Score: 26 - Mismatches: 0 - Search Mode: PerfectMISA
TTTTTTTTTTTTTTTTTTTTTTTTTT
Sa_Contig39031
Motif: TAT - SSR start: 30 - SSR end: 48 - Total length: 19 - Score: 19 - Mismatches: 0 - Search Mode: PerfectMISA
TATTATTATTATTATTATT
Sa_Contig48981
Motif: TA - SSR start: 229 - SSR end: 245 - Total length: 17 - Score: 17 - Mismatches: 0 - Search Mode: PerfectMISA
TATATATATATATATAT
Sa_Contig53212
Motif: C - SSR start: 1 - SSR end: 27 - Total length: 27 - Score: 27 - Mismatches: 0 - Search Mode: PerfectMISA
CCCCCCCCCCCCCCCCCCCCCCCCCCC
Sa_Contig53242
Motif: A - SSR start: 63 - SSR end: 78 - Total length: 16 - Score: 16 - Mismatches: 0 - Search Mode: PerfectMISA
AAAAAAAAAAAAAAAA
Sa_Contig55122
Motif: CTC - SSR start: 177 - SSR end: 200 - Total length: 24 - Score: 24 - Mismatches: 0 - Search Mode: PerfectMISA
CTCCTCCTCCTCCTCCTCCTCCTC
Sa_Contig02015
Motif: TCA - SSR start: 105 - SSR end: 119 - Total length: 15 - Score: 15 - Mismatches: 0 - Search Mode: PerfectMISA
TCATCATCATCATCA
Sa_Contig13275
Motif: TTC - SSR start: 142 - SSR end: 156 - Total length: 15 - Score: 15 - Mismatches: 0 - Search Mode: PerfectMISA
TTCTTCTTCTTCTTC
Sa_Contig14222
Motif: A - SSR start: 1 - SSR end: 19 - Total length: 19 - Score: 19 - Mismatches: 0 - Search Mode: PerfectMISA
AAAAAAAAAAAAAAAAAAA
Sa_Contig17975
Motif: TCA - SSR start: 243 - SSR end: 259 - Total length: 17 - Score: 17 - Mismatches: 0 - Search Mode: PerfectMISA
TCATCATCATCATCATC
Sa_Contig18194
Motif: T - SSR start: 1 - SSR end: 28 - Total length: 28 - Score: 28 - Mismatches: 0 - Search Mode: PerfectMISA
TTTTTTTTTTTTTTTTTTTTTTTTTTTT
Sa_Contig18660
Motif: CAT - SSR start: 34 - SSR end: 48 - Total length: 15 - Score: 15 - Mismatches: 0 - Search Mode: PerfectMISA
CATCATCATCATCAT
Sa_Contig19087
Motif: A - SSR start: 234 - SSR end: 259 - Total length: 26 - Score: 26 - Mismatches: 0 - Search Mode: PerfectMISA
AAAAAAAAAAAAAAAAAAAAAAAAAA
Sa_Contig20509
Motif: A - SSR start: 232 - SSR end: 259 - Total length: 28 - Score: 28 - Mismatches: 0 - Search Mode: PerfectMISA
AAAAAAAAAAAAAAAAAAAAAAAAAAAA
Sa_Contig24162
Motif: T - SSR start: 12 - SSR end: 30 - Total length: 19 - Score: 19 - Mismatches: 0 - Search Mode: PerfectMISA
TTTTTTTTTTTTTTTTTTT
Sa_Contig31994
Motif: T - SSR start: 1 - SSR end: 24 - Total length: 24 - Score: 24 - Mismatches: 0 - Search Mode: PerfectMISA
TTTTTTTTTTTTTTTTTTTTTTTT
Sa_Contig35980
Motif: A - SSR start: 233 - SSR end: 259 - Total length: 27 - Score: 27 - Mismatches: 0 - Search Mode: PerfectMISA
AAAAAAAAAAAAAAAAAAAAAAAAAAA
Sa_Contig14057
Motif: T - SSR start: 1 - SSR end: 16 - Total length: 16 - Score: 16 - Mismatches: 0 - Search Mode: PerfectMISA
TTTTTTTTTTTTTTTT
Sa_Contig14076
Motif: T - SSR start: 1 - SSR end: 28 - Total length: 28 - Score: 28 - Mismatches: 0 - Search Mode: PerfectMISA
TTTTTTTTTTTTTTTTTTTTTTTTTTTT
Sa_Contig30016
Motif: GAT - SSR start: 50 - SSR end: 64 - Total length: 15 - Score: 15 - Mismatches: 0 - Search Mode: PerfectMISA
GATGATGATGATGAT
Sa_Contig52502
Motif: T - SSR start: 1 - SSR end: 29 - Total length: 29 - Score: 29 - Mismatches: 0 - Search Mode: PerfectMISA
TTTTTTTTTTTTTTTTTTTTTTTTTTTTT
Sa_Contig19300
Motif: T - SSR start: 1 - SSR end: 26 - Total length: 26 - Score: 26 - Mismatches: 0 - Search Mode: PerfectMISA
TTTTTTTTTTTTTTTTTTTTTTTTTT
Sa_Contig24370
Motif: TCA - SSR start: 55 - SSR end: 75 - Total length: 21 - Score: 21 - Mismatches: 0 - Search Mode: PerfectMISA
TCATCATCATCATCATCATCA
Sa_Contig26344
Motif: T - SSR start: 1 - SSR end: 15 - Total length: 15 - Score: 15 - Mismatches: 0 - Search Mode: PerfectMISA
TTTTTTTTTTTTTTT
Sa_Contig41134
Motif: CGA - SSR start: 30 - SSR end: 46 - Total length: 17 - Score: 17 - Mismatches: 0 - Search Mode: PerfectMISA
CGACGACGACGACGACG
Sa_Contig50789
Motif: A - SSR start: 235 - SSR end: 261 - Total length: 27 - Score: 27 - Mismatches: 0 - Search Mode: PerfectMISA
AAAAAAAAAAAAAAAAAAAAAAAAAAA
Sa_Contig51209
Motif: GGC - SSR start: 12 - SSR end: 28 - Total length: 17 - Score: 17 - Mismatches: 0 - Search Mode: PerfectMISA
GGCGGCGGCGGCGGCGG
Sa_Contig55274
Motif: GAT - SSR start: 142 - SSR end: 156 - Total length: 15 - Score: 15 - Mismatches: 0 - Search Mode: PerfectMISA
GATGATGATGATGAT
Sa_Contig28366
Motif: TTG - SSR start: 227 - SSR end: 244 - Total length: 18 - Score: 18 - Mismatches: 0 - Search Mode: PerfectMISA
TTGTTGTTGTTGTTGTTG
Sa_Contig31408
Motif: TC - SSR start: 46 - SSR end: 60 - Total length: 15 - Score: 15 - Mismatches: 0 - Search Mode: PerfectMISA
TCTCTCTCTCTCTCT
Sa_Contig38078
Motif: AAAT - SSR start: 9 - SSR end: 25 - Total length: 17 - Score: 17 - Mismatches: 0 - Search Mode: PerfectMISA
AAATAAATAAATAAATA
Sa_Contig46634
Motif: T - SSR start: 1 - SSR end: 27 - Total length: 27 - Score: 27 - Mismatches: 0 - Search Mode: PerfectMISA
TTTTTTTTTTTTTTTTTTTTTTTTTTT
Sa_Contig49103
Motif: T - SSR start: 236 - SSR end: 250 - Total length: 15 - Score: 15 - Mismatches: 0 - Search Mode: PerfectMISA
TTTTTTTTTTTTTTT
Sa_Contig49623
Motif: T - SSR start: 1 - SSR end: 25 - Total length: 25 - Score: 25 - Mismatches: 0 - Search Mode: PerfectMISA
TTTTTTTTTTTTTTTTTTTTTTTTT
Sa_Contig05605
Motif: AATG - SSR start: 1 - SSR end: 17 - Total length: 17 - Score: 17 - Mismatches: 0 - Search Mode: PerfectMISA
AATGAATGAATGAATGA
Sa_Contig10044
Motif: T - SSR start: 209 - SSR end: 228 - Total length: 20 - Score: 20 - Mismatches: 0 - Search Mode: PerfectMISA
TTTTTTTTTTTTTTTTTTTT
Sa_Contig36235
Motif: T - SSR start: 1 - SSR end: 27 - Total length: 27 - Score: 27 - Mismatches: 0 - Search Mode: PerfectMISA
TTTTTTTTTTTTTTTTTTTTTTTTTTT
Sa_Contig36325
Motif: A - SSR start: 42 - SSR end: 57 - Total length: 16 - Score: 16 - Mismatches: 0 - Search Mode: PerfectMISA
AAAAAAAAAAAAAAAA
Sa_Contig36342
Motif: G - SSR start: 236 - SSR end: 263 - Total length: 28 - Score: 28 - Mismatches: 0 - Search Mode: PerfectMISA
GGGGGGGGGGGGGGGGGGGGGGGGGGGG
Sa_Contig41539
Motif: TCC - SSR start: 84 - SSR end: 101 - Total length: 18 - Score: 18 - Mismatches: 0 - Search Mode: PerfectMISA
TCCTCCTCCTCCTCCTCC
Sa_Contig48875
Motif: ATTC - SSR start: 24 - SSR end: 44 - Total length: 21 - Score: 21 - Mismatches: 0 - Search Mode: PerfectMISA
ATTCATTCATTCATTCATTCA
Sa_Contig48875
Motif: AACAG - SSR start: 77 - SSR end: 96 - Total length: 20 - Score: 20 - Mismatches: 0 - Search Mode: PerfectMISA
AACAGAACAGAACAGAACAG
Sa_Contig03700
Motif: CT - SSR start: 41 - SSR end: 58 - Total length: 18 - Score: 18 - Mismatches: 0 - Search Mode: PerfectMISA
CTCTCTCTCTCTCTCTCT
Sa_Contig22718
Motif: TGATT - SSR start: 207 - SSR end: 226 - Total length: 20 - Score: 20 - Mismatches: 0 - Search Mode: PerfectMISA
TGATTTGATTTGATTTGATT
Sa_Contig23032
Motif: AGA - SSR start: 123 - SSR end: 141 - Total length: 19 - Score: 19 - Mismatches: 0 - Search Mode: PerfectMISA
AGAAGAAGAAGAAGAAGAA
Sa_Contig23632
Motif: ACA - SSR start: 234 - SSR end: 249 - Total length: 16 - Score: 16 - Mismatches: 0 - Search Mode: PerfectMISA
ACAACAACAACAACAA
Sa_Contig35463
Motif: GTGTTG - SSR start: 216 - SSR end: 255 - Total length: 40 - Score: 40 - Mismatches: 0 - Search Mode: PerfectMISA
GTGTTGGTGTTGGTGTTGGTGTTGGTGTTGGTGTTGGTGT
Sa_Contig35480
Motif: G - SSR start: 1 - SSR end: 27 - Total length: 27 - Score: 27 - Mismatches: 0 - Search Mode: PerfectMISA
GGGGGGGGGGGGGGGGGGGGGGGGGGG
Sa_Contig35480
Motif: C - SSR start: 37 - SSR end: 51 - Total length: 15 - Score: 15 - Mismatches: 0 - Search Mode: PerfectMISA
CCCCCCCCCCCCCCC
Sa_Contig41336
Motif: ATT - SSR start: 3 - SSR end: 20 - Total length: 18 - Score: 18 - Mismatches: 0 - Search Mode: PerfectMISA
ATTATTATTATTATTATT
Sa_Contig41336
Motif: AAT - SSR start: 99 - SSR end: 116 - Total length: 18 - Score: 18 - Mismatches: 0 - Search Mode: PerfectMISA
AATAATAATAATAATAAT
Sa_Contig47163
Motif: TCTCCA - SSR start: 1 - SSR end: 35 - Total length: 35 - Score: 35 - Mismatches: 0 - Search Mode: PerfectMISA
TCTCCATCTCCATCTCCATCTCCATCTCCATCTCC
Sa_Contig47163
Motif: CT - SSR start: 62 - SSR end: 86 - Total length: 25 - Score: 25 - Mismatches: 0 - Search Mode: PerfectMISA
CTCTCTCTCTCTCTCTCTCTCTCTC
Sa_Contig48685
Motif: A - SSR start: 238 - SSR end: 264 - Total length: 27 - Score: 27 - Mismatches: 0 - Search Mode: PerfectMISA
AAAAAAAAAAAAAAAAAAAAAAAAAAA
Sa_Contig51660
Motif: G - SSR start: 238 - SSR end: 264 - Total length: 27 - Score: 27 - Mismatches: 0 - Search Mode: PerfectMISA
GGGGGGGGGGGGGGGGGGGGGGGGGGG
Sa_Contig09060
Motif: A - SSR start: 240 - SSR end: 265 - Total length: 26 - Score: 26 - Mismatches: 0 - Search Mode: PerfectMISA
AAAAAAAAAAAAAAAAAAAAAAAAAA
Sa_Contig28479
Motif: C - SSR start: 15 - SSR end: 36 - Total length: 22 - Score: 22 - Mismatches: 0 - Search Mode: PerfectMISA
CCCCCCCCCCCCCCCCCCCCCC
Sa_Contig37504
Motif: A - SSR start: 242 - SSR end: 265 - Total length: 24 - Score: 24 - Mismatches: 0 - Search Mode: PerfectMISA
AAAAAAAAAAAAAAAAAAAAAAAA
Sa_Contig39942
Motif: GAT - SSR start: 188 - SSR end: 207 - Total length: 20 - Score: 20 - Mismatches: 0 - Search Mode: PerfectMISA
GATGATGATGATGATGATGA
Sa_Contig40566
Motif: T - SSR start: 1 - SSR end: 29 - Total length: 29 - Score: 29 - Mismatches: 0 - Search Mode: PerfectMISA
TTTTTTTTTTTTTTTTTTTTTTTTTTTTT
Sa_Contig42735
Motif: T - SSR start: 1 - SSR end: 27 - Total length: 27 - Score: 27 - Mismatches: 0 - Search Mode: PerfectMISA
TTTTTTTTTTTTTTTTTTTTTTTTTTT
Sa_Contig42735
Motif: ACAGTG - SSR start: 170 - SSR end: 196 - Total length: 27 - Score: 27 - Mismatches: 0 - Search Mode: PerfectMISA
ACAGTGACAGTGACAGTGACAGTGACA
Sa_Contig45251
Motif: A - SSR start: 242 - SSR end: 265 - Total length: 24 - Score: 24 - Mismatches: 0 - Search Mode: PerfectMISA
AAAAAAAAAAAAAAAAAAAAAAAA
Sa_Contig20101
Motif: GCATGA - SSR start: 231 - SSR end: 266 - Total length: 36 - Score: 36 - Mismatches: 0 - Search Mode: PerfectMISA
GCATGAGCATGAGCATGAGCATGAGCATGAGCATGA
Sa_Contig24237
Motif: T - SSR start: 1 - SSR end: 26 - Total length: 26 - Score: 26 - Mismatches: 0 - Search Mode: PerfectMISA
TTTTTTTTTTTTTTTTTTTTTTTTTT
Sa_Contig29993
Motif: CTT - SSR start: 227 - SSR end: 265 - Total length: 39 - Score: 39 - Mismatches: 0 - Search Mode: PerfectMISA
CTTCTTCTTCTTCTTCTTCTTCTTCTTCTTCTTCTTCTT
Sa_Contig31546
Motif: GA - SSR start: 115 - SSR end: 130 - Total length: 16 - Score: 16 - Mismatches: 0 - Search Mode: PerfectMISA
GAGAGAGAGAGAGAGA
Sa_Contig38024
Motif: T - SSR start: 1 - SSR end: 27 - Total length: 27 - Score: 27 - Mismatches: 0 - Search Mode: PerfectMISA
TTTTTTTTTTTTTTTTTTTTTTTTTTT
Sa_Contig50239
Motif: T - SSR start: 1 - SSR end: 26 - Total length: 26 - Score: 26 - Mismatches: 0 - Search Mode: PerfectMISA
TTTTTTTTTTTTTTTTTTTTTTTTTT
Sa_Contig08310
Motif: A - SSR start: 245 - SSR end: 267 - Total length: 23 - Score: 23 - Mismatches: 0 - Search Mode: PerfectMISA
AAAAAAAAAAAAAAAAAAAAAAA
Sa_Contig08941
Motif: C - SSR start: 2 - SSR end: 20 - Total length: 19 - Score: 19 - Mismatches: 0 - Search Mode: PerfectMISA
CCCCCCCCCCCCCCCCCCC
Sa_Contig00073
Motif: C - SSR start: 18 - SSR end: 33 - Total length: 16 - Score: 16 - Mismatches: 0 - Search Mode: PerfectMISA
CCCCCCCCCCCCCCCC
Sa_Contig00073
Motif: C - SSR start: 53 - SSR end: 66 - Total length: 14 - Score: 14 - Mismatches: 0 - Search Mode: PerfectMISA
CCCCCCCCCCCCCC
Sa_Contig16877
Motif: GCA - SSR start: 204 - SSR end: 222 - Total length: 19 - Score: 19 - Mismatches: 0 - Search Mode: PerfectMISA
GCAGCAGCAGCAGCAGCAG
Sa_Contig43857
Motif: G - SSR start: 247 - SSR end: 267 - Total length: 21 - Score: 21 - Mismatches: 0 - Search Mode: PerfectMISA
GGGGGGGGGGGGGGGGGGGGG
Sa_Contig47602
Motif: CTT - SSR start: 251 - SSR end: 265 - Total length: 15 - Score: 15 - Mismatches: 0 - Search Mode: PerfectMISA
CTTCTTCTTCTTCTT
Sa_Contig51567
Motif: A - SSR start: 152 - SSR end: 166 - Total length: 15 - Score: 15 - Mismatches: 0 - Search Mode: PerfectMISA
AAAAAAAAAAAAAAA
Sa_Contig51839
Motif: GATG - SSR start: 131 - SSR end: 150 - Total length: 20 - Score: 20 - Mismatches: 0 - Search Mode: PerfectMISA
GATGGATGGATGGATGGATG
Sa_Contig15770
Motif: A - SSR start: 242 - SSR end: 268 - Total length: 27 - Score: 27 - Mismatches: 0 - Search Mode: PerfectMISA
AAAAAAAAAAAAAAAAAAAAAAAAAAA
Sa_Contig25988
Motif: T - SSR start: 1 - SSR end: 26 - Total length: 26 - Score: 26 - Mismatches: 0 - Search Mode: PerfectMISA
TTTTTTTTTTTTTTTTTTTTTTTTTT
Sa_Contig35604
Motif: T - SSR start: 1 - SSR end: 27 - Total length: 27 - Score: 27 - Mismatches: 0 - Search Mode: PerfectMISA
TTTTTTTTTTTTTTTTTTTTTTTTTTT
Sa_Contig40232
Motif: CCA - SSR start: 203 - SSR end: 217 - Total length: 15 - Score: 15 - Mismatches: 0 - Search Mode: PerfectMISA
CCACCACCACCACCA
Sa_Contig49686
Motif: T - SSR start: 1 - SSR end: 18 - Total length: 18 - Score: 18 - Mismatches: 0 - Search Mode: PerfectMISA
TTTTTTTTTTTTTTTTTT
Sa_Contig49686
Motif: C - SSR start: 22 - SSR end: 36 - Total length: 15 - Score: 15 - Mismatches: 0 - Search Mode: PerfectMISA
CCCCCCCCCCCCCCC
Sa_Contig50616
Motif: A - SSR start: 1 - SSR end: 20 - Total length: 20 - Score: 20 - Mismatches: 0 - Search Mode: PerfectMISA
AAAAAAAAAAAAAAAAAAAA
Sa_Contig52042
Motif: ATCCC - SSR start: 158 - SSR end: 181 - Total length: 24 - Score: 24 - Mismatches: 0 - Search Mode: PerfectMISA
ATCCCATCCCATCCCATCCCATCC
Sa_Contig55496
Motif: TGC - SSR start: 237 - SSR end: 256 - Total length: 20 - Score: 20 - Mismatches: 0 - Search Mode: PerfectMISA
TGCTGCTGCTGCTGCTGCTG
Sa_Contig21418
Motif: C - SSR start: 1 - SSR end: 27 - Total length: 27 - Score: 27 - Mismatches: 0 - Search Mode: PerfectMISA
CCCCCCCCCCCCCCCCCCCCCCCCCCC
Sa_Contig25295
Motif: T - SSR start: 1 - SSR end: 27 - Total length: 27 - Score: 27 - Mismatches: 0 - Search Mode: PerfectMISA
TTTTTTTTTTTTTTTTTTTTTTTTTTT
Sa_Contig29167
Motif: T - SSR start: 19 - SSR end: 36 - Total length: 18 - Score: 18 - Mismatches: 0 - Search Mode: PerfectMISA
TTTTTTTTTTTTTTTTTT
Sa_Contig42423
Motif: T - SSR start: 1 - SSR end: 25 - Total length: 25 - Score: 25 - Mismatches: 0 - Search Mode: PerfectMISA
TTTTTTTTTTTTTTTTTTTTTTTTT
Sa_Contig43527
Motif: GA - SSR start: 247 - SSR end: 269 - Total length: 23 - Score: 23 - Mismatches: 0 - Search Mode: PerfectMISA
GAGAGAGAGAGAGAGAGAGAGAG
Sa_Contig46044
Motif: T - SSR start: 204 - SSR end: 219 - Total length: 16 - Score: 16 - Mismatches: 0 - Search Mode: PerfectMISA
TTTTTTTTTTTTTTTT
Sa_Contig49079
Motif: CCA - SSR start: 254 - SSR end: 269 - Total length: 16 - Score: 16 - Mismatches: 0 - Search Mode: PerfectMISA
CCACCACCACCACCAC
Sa_Contig53124
Motif: A - SSR start: 242 - SSR end: 269 - Total length: 28 - Score: 28 - Mismatches: 0 - Search Mode: PerfectMISA
AAAAAAAAAAAAAAAAAAAAAAAAAAAA
Sa_Contig32206
Motif: A - SSR start: 244 - SSR end: 270 - Total length: 27 - Score: 27 - Mismatches: 0 - Search Mode: PerfectMISA
AAAAAAAAAAAAAAAAAAAAAAAAAAA
Sa_Contig48702
Motif: TCA - SSR start: 223 - SSR end: 238 - Total length: 16 - Score: 16 - Mismatches: 0 - Search Mode: PerfectMISA
TCATCATCATCATCAT
Sa_Contig49776
Motif: ACCTC - SSR start: 3 - SSR end: 26 - Total length: 24 - Score: 24 - Mismatches: 0 - Search Mode: PerfectMISA
ACCTCACCTCACCTCACCTCACCT
Sa_Contig55094
Motif: GCT - SSR start: 189 - SSR end: 214 - Total length: 26 - Score: 26 - Mismatches: 0 - Search Mode: PerfectMISA
GCTGCTGCTGCTGCTGCTGCTGCTGC
Sa_Contig55094
Motif: TGC - SSR start: 254 - SSR end: 270 - Total length: 17 - Score: 17 - Mismatches: 0 - Search Mode: PerfectMISA
TGCTGCTGCTGCTGCTG
Sa_Contig14032
Motif: T - SSR start: 12 - SSR end: 27 - Total length: 16 - Score: 16 - Mismatches: 0 - Search Mode: PerfectMISA
TTTTTTTTTTTTTTTT
Sa_Contig31543
Motif: A - SSR start: 123 - SSR end: 146 - Total length: 24 - Score: 24 - Mismatches: 0 - Search Mode: PerfectMISA
AAAAAAAAAAAAAAAAAAAAAAAA
Sa_Contig48119
Motif: TCATGA - SSR start: 9 - SSR end: 32 - Total length: 24 - Score: 24 - Mismatches: 0 - Search Mode: PerfectMISA
TCATGATCATGATCATGATCATGA
Sa_Contig52766
Motif: CCT - SSR start: 66 - SSR end: 81 - Total length: 16 - Score: 16 - Mismatches: 0 - Search Mode: PerfectMISA
CCTCCTCCTCCTCCTC
Sa_Contig54093
Motif: TCCCAG - SSR start: 110 - SSR end: 137 - Total length: 28 - Score: 28 - Mismatches: 0 - Search Mode: PerfectMISA
TCCCAGTCCCAGTCCCAGTCCCAGTCCC
Sa_Contig56166
Motif: T - SSR start: 1 - SSR end: 28 - Total length: 28 - Score: 28 - Mismatches: 0 - Search Mode: PerfectMISA
TTTTTTTTTTTTTTTTTTTTTTTTTTTT
Sa_Contig05522
Motif: A - SSR start: 258 - SSR end: 272 - Total length: 15 - Score: 15 - Mismatches: 0 - Search Mode: PerfectMISA
AAAAAAAAAAAAAAA
Sa_Contig15896
Motif: T - SSR start: 1 - SSR end: 28 - Total length: 28 - Score: 28 - Mismatches: 0 - Search Mode: PerfectMISA
TTTTTTTTTTTTTTTTTTTTTTTTTTTT
Sa_Contig28790
Motif: A - SSR start: 117 - SSR end: 130 - Total length: 14 - Score: 14 - Mismatches: 0 - Search Mode: PerfectMISA
AAAAAAAAAAAAAA
Sa_Contig41956
Motif: A - SSR start: 1 - SSR end: 16 - Total length: 16 - Score: 16 - Mismatches: 0 - Search Mode: PerfectMISA
AAAAAAAAAAAAAAAA
Sa_Contig41956
Motif: A - SSR start: 19 - SSR end: 36 - Total length: 18 - Score: 18 - Mismatches: 0 - Search Mode: PerfectMISA
AAAAAAAAAAAAAAAAAA
Sa_Contig41956
Motif: CT - SSR start: 67 - SSR end: 82 - Total length: 16 - Score: 16 - Mismatches: 0 - Search Mode: PerfectMISA
CTCTCTCTCTCTCTCT
Sa_Contig44790
Motif: AC - SSR start: 23 - SSR end: 36 - Total length: 14 - Score: 14 - Mismatches: 0 - Search Mode: PerfectMISA
ACACACACACACAC
Sa_Contig44790
Motif: GT - SSR start: 233 - SSR end: 254 - Total length: 22 - Score: 22 - Mismatches: 0 - Search Mode: PerfectMISA
GTGTGTGTGTGTGTGTGTGTGT
Sa_Contig47404
Motif: AAC - SSR start: 5 - SSR end: 22 - Total length: 18 - Score: 18 - Mismatches: 0 - Search Mode: PerfectMISA
AACAACAACAACAACAAC
Sa_Contig50689
Motif: T - SSR start: 1 - SSR end: 27 - Total length: 27 - Score: 27 - Mismatches: 0 - Search Mode: PerfectMISA
TTTTTTTTTTTTTTTTTTTTTTTTTTT
Sa_Contig50770
Motif: CAA - SSR start: 205 - SSR end: 219 - Total length: 15 - Score: 15 - Mismatches: 0 - Search Mode: PerfectMISA
CAACAACAACAACAA
Sa_Contig52399
Motif: T - SSR start: 1 - SSR end: 27 - Total length: 27 - Score: 27 - Mismatches: 0 - Search Mode: PerfectMISA
TTTTTTTTTTTTTTTTTTTTTTTTTTT
Sa_Contig08144
Motif: A - SSR start: 77 - SSR end: 92 - Total length: 16 - Score: 16 - Mismatches: 0 - Search Mode: PerfectMISA
AAAAAAAAAAAAAAAA
Sa_Contig13883
Motif: AT - SSR start: 27 - SSR end: 46 - Total length: 20 - Score: 20 - Mismatches: 0 - Search Mode: PerfectMISA
ATATATATATATATATATAT
Sa_Contig28558
Motif: T - SSR start: 1 - SSR end: 24 - Total length: 24 - Score: 24 - Mismatches: 0 - Search Mode: PerfectMISA
TTTTTTTTTTTTTTTTTTTTTTTT
Sa_Contig31385
Motif: CTG - SSR start: 245 - SSR end: 259 - Total length: 15 - Score: 15 - Mismatches: 0 - Search Mode: PerfectMISA
CTGCTGCTGCTGCTG
Sa_Contig32980
Motif: CAG - SSR start: 93 - SSR end: 108 - Total length: 16 - Score: 16 - Mismatches: 0 - Search Mode: PerfectMISA
CAGCAGCAGCAGCAGC
Sa_Contig37524
Motif: ATGT - SSR start: 191 - SSR end: 206 - Total length: 16 - Score: 16 - Mismatches: 0 - Search Mode: PerfectMISA
ATGTATGTATGTATGT
Sa_Contig38126
Motif: G - SSR start: 258 - SSR end: 273 - Total length: 16 - Score: 16 - Mismatches: 0 - Search Mode: PerfectMISA
GGGGGGGGGGGGGGGG
Sa_Contig47349
Motif: A - SSR start: 259 - SSR end: 273 - Total length: 15 - Score: 15 - Mismatches: 0 - Search Mode: PerfectMISA
AAAAAAAAAAAAAAA
Sa_Contig50940
Motif: TG - SSR start: 165 - SSR end: 178 - Total length: 14 - Score: 14 - Mismatches: 0 - Search Mode: PerfectMISA
TGTGTGTGTGTGTG
Sa_Contig21736
Motif: G - SSR start: 250 - SSR end: 274 - Total length: 25 - Score: 25 - Mismatches: 0 - Search Mode: PerfectMISA
GGGGGGGGGGGGGGGGGGGGGGGGG
Sa_Contig24432
Motif: C - SSR start: 1 - SSR end: 21 - Total length: 21 - Score: 21 - Mismatches: 0 - Search Mode: PerfectMISA
CCCCCCCCCCCCCCCCCCCCC
Sa_Contig27792
Motif: T - SSR start: 1 - SSR end: 29 - Total length: 29 - Score: 29 - Mismatches: 0 - Search Mode: PerfectMISA
TTTTTTTTTTTTTTTTTTTTTTTTTTTTT
Sa_Contig29686
Motif: ACA - SSR start: 16 - SSR end: 36 - Total length: 21 - Score: 21 - Mismatches: 0 - Search Mode: PerfectMISA
ACAACAACAACAACAACAACA
Sa_Contig33070
Motif: CAC - SSR start: 216 - SSR end: 230 - Total length: 15 - Score: 15 - Mismatches: 0 - Search Mode: PerfectMISA
CACCACCACCACCAC
Sa_Contig35174
Motif: ATC - SSR start: 65 - SSR end: 91 - Total length: 27 - Score: 27 - Mismatches: 0 - Search Mode: PerfectMISA
ATCATCATCATCATCATCATCATCATC
Sa_Contig45437
Motif: T - SSR start: 1 - SSR end: 27 - Total length: 27 - Score: 27 - Mismatches: 0 - Search Mode: PerfectMISA
TTTTTTTTTTTTTTTTTTTTTTTTTTT
Sa_Contig56102
Motif: TCA - SSR start: 12 - SSR end: 31 - Total length: 20 - Score: 20 - Mismatches: 0 - Search Mode: PerfectMISA
TCATCATCATCATCATCATC
Sa_Contig56802
Motif: CGC - SSR start: 151 - SSR end: 168 - Total length: 18 - Score: 18 - Mismatches: 0 - Search Mode: PerfectMISA
CGCCGCCGCCGCCGCCGC
Sa_Contig28648
Motif: A - SSR start: 20 - SSR end: 33 - Total length: 14 - Score: 14 - Mismatches: 0 - Search Mode: PerfectMISA
AAAAAAAAAAAAAA
Sa_Contig50839
Motif: C - SSR start: 9 - SSR end: 36 - Total length: 28 - Score: 28 - Mismatches: 0 - Search Mode: PerfectMISA
CCCCCCCCCCCCCCCCCCCCCCCCCCCC
Sa_Contig50839
Motif: TGA - SSR start: 242 - SSR end: 275 - Total length: 34 - Score: 34 - Mismatches: 0 - Search Mode: PerfectMISA
TGATGATGATGATGATGATGATGATGATGATGAT
Sa_Contig52861
Motif: AG - SSR start: 1 - SSR end: 17 - Total length: 17 - Score: 17 - Mismatches: 0 - Search Mode: PerfectMISA
AGAGAGAGAGAGAGAGA
Sa_Contig00681
Motif: G - SSR start: 254 - SSR end: 276 - Total length: 23 - Score: 23 - Mismatches: 0 - Search Mode: PerfectMISA
GGGGGGGGGGGGGGGGGGGGGGG
Sa_Contig08924
Motif: A - SSR start: 251 - SSR end: 276 - Total length: 26 - Score: 26 - Mismatches: 0 - Search Mode: PerfectMISA
AAAAAAAAAAAAAAAAAAAAAAAAAA
Sa_Contig18391
Motif: TGG - SSR start: 218 - SSR end: 234 - Total length: 17 - Score: 17 - Mismatches: 0 - Search Mode: PerfectMISA
[truncated: 16,528 more rows]

## Sheet: Dataset S1-2 mmvp mode
Sa_Contig05977
Motif: CTG - SSR start: 42 - SSR end: 62 - Total length: 21 - Score: 21 - Mismatches: 0 - Search Mode: MisMatchVariablePenalty
CTGCTGCTGCTGCTGCTGCTG
Sa_Contig05977
Motif: GTG - SSR start: 172 - SSR end: 187 - Total length: 16 - Score: 16 - Mismatches: 0 - Search Mode: MisMatchVariablePenalty
GTGGTGGTGGTGGTGG
Sa_Contig21739
Motif: CATA - SSR start: 35 - SSR end: 49 - Total length: 15 - Score: 15 - Mismatches: 0 - Search Mode: MisMatchVariablePenalty
CATACATACATACAT
Sa_Contig22303
Motif: A - SSR start: 169 - SSR end: 201 - Total length: 33 - Score: 29 - Mismatches: 2 - Search Mode: MisMatchVariablePenalty
ATAATAAAAAAAAAAAAAAAAAAAAAAAAAAAA
Sa_Contig25866
Motif: G - SSR start: 45 - SSR end: 69 - Total length: 25 - Score: 17 - Mismatches: 4 - Search Mode: MisMatchVariablePenalty
GGGGGGGGGGACCGGGGGGGGTGGG
Sa_Contig25866
Motif: T - SSR start: 111 - SSR end: 157 - Total length: 47 - Score: 37 - Mismatches: 5 - Search Mode: MisMatchVariablePenalty
TTTTTTTTTTTTTGGGTTTTTTTTTTTTTTTTGTTTTTTTTTTCTTT
Sa_Contig25866
Motif: C - SSR start: 182 - SSR end: 201 - Total length: 20 - Score: 20 - Mismatches: 0 - Search Mode: MisMatchVariablePenalty
CCCCCCCCCCCCCCCCCCCC
Sa_Contig26482
Motif: A - SSR start: 59 - SSR end: 87 - Total length: 29 - Score: 17 - Mismatches: 6 - Search Mode: MisMatchVariablePenalty
AAAAATGAAAAAAAAACAAACAAACACAA
Sa_Contig29186
Motif: CAATAG - SSR start: 166 - SSR end: 201 - Total length: 36 - Score: 36 - Mismatches: 0 - Search Mode: MisMatchVariablePenalty
CAATAGCAATAGCAATAGCAATAGCAATAGCAATAG
Sa_Contig33987
Motif: AC - SSR start: 113 - SSR end: 169 - Total length: 57 - Score: 19 - Mismatches: 15 - Search Mode: MisMatchVariablePenalty
ACAACAAAACAATCAAACACACACAAACACACACGCAAACATCAACCACCCCACCAC
Sa_Contig39056
Motif: T - SSR start: 7 - SSR end: 44 - Total length: 38 - Score: 20 - Mismatches: 9 - Search Mode: MisMatchVariablePenalty
TTTTTTTTTTTTTATTATTTTGGATTTATTTAATTTGT
Sa_Contig39536
Motif: T - SSR start: 1 - SSR end: 31 - Total length: 31 - Score: 29 - Mismatches: 1 - Search Mode: MisMatchVariablePenalty
TTTTTTTTTTTTTTTTTTTTTTTTTTTGTTT
Sa_Contig48479
Motif: TC - SSR start: 7 - SSR end: 24 - Total length: 18 - Score: 16 - Mismatches: 1 - Search Mode: MisMatchVariablePenalty
TCTCTCTCTCTCTTCTCT
Sa_Contig53165
Motif: A - SSR start: 169 - SSR end: 201 - Total length: 33 - Score: 29 - Mismatches: 2 - Search Mode: MisMatchVariablePenalty
ATAATAAAAAAAAAAAAAAAAAAAAAAAAAAAA
Sa_Contig53683
Motif: A - SSR start: 175 - SSR end: 201 - Total length: 27 - Score: 27 - Mismatches: 0 - Search Mode: MisMatchVariablePenalty
AAAAAAAAAAAAAAAAAAAAAAAAAAA
Sa_Contig54445
Motif: CAGAA - SSR start: 39 - SSR end: 56 - Total length: 18 - Score: 18 - Mismatches: 0 - Search Mode: MisMatchVariablePenalty
CAGAACAGAACAGAACAG
Sa_Contig15193
Motif: T - SSR start: 1 - SSR end: 32 - Total length: 32 - Score: 30 - Mismatches: 1 - Search Mode: MisMatchVariablePenalty
TTTTTTTTTTTTTTTTTTTTTTTTTTTTGTTT
Sa_Contig15319
Motif: ATACAA - SSR start: 153 - SSR end: 171 - Total length: 19 - Score: 19 - Mismatches: 0 - Search Mode: MisMatchVariablePenalty
ATACAAATACAAATACAAA
Sa_Contig15946
Motif: TA - SSR start: 159 - SSR end: 179 - Total length: 21 - Score: 15 - Mismatches: 2 - Search Mode: MisMatchVariablePenalty
TATATATATACTATAGATATA
Sa_Contig18985
Motif: T - SSR start: 1 - SSR end: 30 - Total length: 30 - Score: 28 - Mismatches: 1 - Search Mode: MisMatchVariablePenalty
TTTTTTTTTTTTTTTTTTTTTTTTTTTTAT
Sa_Contig21816
Motif: CT - SSR start: 26 - SSR end: 72 - Total length: 47 - Score: 24 - Mismatches: 9 - Search Mode: MisMatchVariablePenalty
CTGCTCCTCACTCTCTCCCTCTCTCTCTCTCTCCTTCTTGTCTGCTC
Sa_Contig27538
Motif: GTCTG - SSR start: 38 - SSR end: 54 - Total length: 17 - Score: 17 - Mismatches: 0 - Search Mode: MisMatchVariablePenalty
GTCTGGTCTGGTCTGGT
Sa_Contig27538
Motif: ACCAG - SSR start: 172 - SSR end: 188 - Total length: 17 - Score: 17 - Mismatches: 0 - Search Mode: MisMatchVariablePenalty
ACCAGACCAGACCAGAC
Sa_Contig29888
Motif: A - SSR start: 112 - SSR end: 142 - Total length: 31 - Score: 15 - Mismatches: 8 - Search Mode: MisMatchVariablePenalty
AAGAATAATAGCAAACAAAAAAAAAAAGGAA
Sa_Contig30227
Motif: TCAAT - SSR start: 23 - SSR end: 37 - Total length: 15 - Score: 15 - Mismatches: 0 - Search Mode: MisMatchVariablePenalty
TCAATTCAATTCAAT
Sa_Contig34065
Motif: CA - SSR start: 151 - SSR end: 172 - Total length: 22 - Score: 16 - Mismatches: 2 - Search Mode: MisMatchVariablePenalty
ACACCCACACACACCCACACAC
Sa_Contig35240
Motif: GTCGA - SSR start: 38 - SSR end: 52 - Total length: 15 - Score: 15 - Mismatches: 0 - Search Mode: MisMatchVariablePenalty
GTCGAGTCGAGTCGA
Sa_Contig36503
Motif: T - SSR start: 159 - SSR end: 179 - Total length: 21 - Score: 17 - Mismatches: 2 - Search Mode: MisMatchVariablePenalty
TTTTTTTTTTTTTTTTTGATT
Sa_Contig40562
Motif: CACTGG - SSR start: 103 - SSR end: 124 - Total length: 22 - Score: 22 - Mismatches: 0 - Search Mode: MisMatchVariablePenalty
CACTGGCACTGGCACTGGCACT
Sa_Contig40639
Motif: AATC - SSR start: 61 - SSR end: 76 - Total length: 16 - Score: 16 - Mismatches: 0 - Search Mode: MisMatchVariablePenalty
AATCAATCAATCAATC
Sa_Contig42308
Motif: TC - SSR start: 50 - SSR end: 76 - Total length: 27 - Score: 15 - Mismatches: 4 - Search Mode: MisMatchVariablePenalty
CTCCCTCATCTCTCTCTTTCTCTTTCT
Sa_Contig45283
Motif: C - SSR start: 1 - SSR end: 31 - Total length: 31 - Score: 29 - Mismatches: 1 - Search Mode: MisMatchVariablePenalty
CCCCCCCCCCCCCCCCCCCCCCCCCCCCGCC
Sa_Contig45283
Motif: CGA - SSR start: 131 - SSR end: 145 - Total length: 15 - Score: 15 - Mismatches: 0 - Search Mode: MisMatchVariablePenalty
CGACGACGACGACGA
Sa_Contig53494
Motif: ACCACG - SSR start: 118 - SSR end: 135 - Total length: 18 - Score: 18 - Mismatches: 0 - Search Mode: MisMatchVariablePenalty
ACCACGACCACGACCACG
Sa_Contig55827
Motif: AGAA - SSR start: 164 - SSR end: 178 - Total length: 15 - Score: 15 - Mismatches: 0 - Search Mode: MisMatchVariablePenalty
AGAAAGAAAGAAAGA
Sa_Contig57021
Motif: AGCTGG - SSR start: 114 - SSR end: 132 - Total length: 19 - Score: 19 - Mismatches: 0 - Search Mode: MisMatchVariablePenalty
AGCTGGAGCTGGAGCTGGA
Sa_Contig14071
Motif: T - SSR start: 120 - SSR end: 164 - Total length: 45 - Score: 15 - Mismatches: 15 - Search Mode: MisMatchVariablePenalty
TATTGTTGCTTCTCTTTTATACTTCTCATTTTTATCCTTTTTTTT
Sa_Contig15913
Motif: GAA - SSR start: 151 - SSR end: 165 - Total length: 15 - Score: 15 - Mismatches: 0 - Search Mode: MisMatchVariablePenalty
GAAGAAGAAGAAGAA
Sa_Contig23331
Motif: AGAAG - SSR start: 123 - SSR end: 141 - Total length: 19 - Score: 19 - Mismatches: 0 - Search Mode: MisMatchVariablePenalty
AGAAGAGAAGAGAAGAGAA
Sa_Contig25547
Motif: A - SSR start: 176 - SSR end: 203 - Total length: 28 - Score: 26 - Mismatches: 1 - Search Mode: MisMatchVariablePenalty
ACAAAAAAAAAAAAAAAAAAAAAAAAAA
Sa_Contig34055
Motif: A - SSR start: 169 - SSR end: 203 - Total length: 35 - Score: 27 - Mismatches: 4 - Search Mode: MisMatchVariablePenalty
AGAGAAGTAAAAAAAAAAAAAAAAAAAAAAAAAAA
Sa_Contig35491
Motif: GTGCAA - SSR start: 125 - SSR end: 144 - Total length: 20 - Score: 20 - Mismatches: 0 - Search Mode: MisMatchVariablePenalty
GTGCAAGTGCAAGTGCAAGT
Sa_Contig41412
Motif: TTTG - SSR start: 93 - SSR end: 109 - Total length: 17 - Score: 17 - Mismatches: 0 - Search Mode: MisMatchVariablePenalty
TTTGTTTGTTTGTTTGT
Sa_Contig42614
Motif: A - SSR start: 7 - SSR end: 42 - Total length: 36 - Score: 18 - Mismatches: 9 - Search Mode: MisMatchVariablePenalty
AAAAAGAAAAAAAAACAGAAGCAATAAATGAACAAA
Sa_Contig45135
Motif: A - SSR start: 61 - SSR end: 84 - Total length: 24 - Score: 16 - Mismatches: 4 - Search Mode: MisMatchVariablePenalty
AATCAAAACCAAAAAAAAAAAAAA
Sa_Contig45839
Motif: A - SSR start: 1 - SSR end: 36 - Total length: 36 - Score: 16 - Mismatches: 10 - Search Mode: MisMatchVariablePenalty
AAAAAAAAAAACCTAAAATACTCAAAATGAAATAAA
Sa_Contig48957
Motif: GT - SSR start: 131 - SSR end: 147 - Total length: 17 - Score: 17 - Mismatches: 0 - Search Mode: MisMatchVariablePenalty
GTGTGTGTGTGTGTGTG
Sa_Contig49087
Motif: GGT - SSR start: 35 - SSR end: 57 - Total length: 23 - Score: 19 - Mismatches: 1 - Search Mode: MisMatchVariablePenalty
GGTGGTGGAGGTGGTGGTGGTGG
Sa_Contig50428
Motif: AACCC - SSR start: 72 - SSR end: 90 - Total length: 19 - Score: 19 - Mismatches: 0 - Search Mode: MisMatchVariablePenalty
AACCCAACCCAACCCAACC
Sa_Contig50483
Motif: T - SSR start: 1 - SSR end: 30 - Total length: 30 - Score: 28 - Mismatches: 1 - Search Mode: MisMatchVariablePenalty
TTTTTTTTTTTTTTTTTTTTTTTTATTTTT
Sa_Contig51384
Motif: T - SSR start: 6 - SSR end: 26 - Total length: 21 - Score: 15 - Mismatches: 3 - Search Mode: MisMatchVariablePenalty
TTTTTTTTCTTTTTCCTTTTT
Sa_Contig52807
Motif: T - SSR start: 1 - SSR end: 29 - Total length: 29 - Score: 29 - Mismatches: 0 - Search Mode: MisMatchVariablePenalty
TTTTTTTTTTTTTTTTTTTTTTTTTTTTT
Sa_Contig05110
Motif: ATC - SSR start: 182 - SSR end: 204 - Total length: 23 - Score: 15 - Mismatches: 2 - Search Mode: MisMatchVariablePenalty
ATCATCATCATCTTCTTCATCAT
Sa_Contig19144
Motif: AT - SSR start: 146 - SSR end: 169 - Total length: 24 - Score: 18 - Mismatches: 2 - Search Mode: MisMatchVariablePenalty
ATATATATATATATATGACTATAT
Sa_Contig23611
Motif: TCA - SSR start: 159 - SSR end: 175 - Total length: 17 - Score: 17 - Mismatches: 0 - Search Mode: MisMatchVariablePenalty
TCATCATCATCATCATC
Sa_Contig26835
Motif: TCC - SSR start: 160 - SSR end: 184 - Total length: 25 - Score: 17 - Mismatches: 2 - Search Mode: MisMatchVariablePenalty
CTCTTCCTCCTCCTCATCCTCCTCC
Sa_Contig30452
Motif: GA - SSR start: 149 - SSR end: 192 - Total length: 44 - Score: 24 - Mismatches: 8 - Search Mode: MisMatchVariablePenalty
AGGAGAGGAGAGGGTGGAGGGAGAGAGAGAGAGAGAGAGGATGA
Sa_Contig32778
Motif: ATC - SSR start: 30 - SSR end: 44 - Total length: 15 - Score: 15 - Mismatches: 0 - Search Mode: MisMatchVariablePenalty
ATCATCATCATCATC
Sa_Contig33716
Motif: CCT - SSR start: 137 - SSR end: 157 - Total length: 21 - Score: 17 - Mismatches: 1 - Search Mode: MisMatchVariablePenalty
CCTCCTCCTCCTCCTCCCTCC
Sa_Contig37348
Motif: AGTAGC - SSR start: 169 - SSR end: 204 - Total length: 36 - Score: 36 - Mismatches: 0 - Search Mode: MisMatchVariablePenalty
AGTAGCAGTAGCAGTAGCAGTAGCAGTAGCAGTAGC
Sa_Contig42318
Motif: TGA - SSR start: 5 - SSR end: 33 - Total length: 29 - Score: 29 - Mismatches: 0 - Search Mode: MisMatchVariablePenalty
TGATGATGATGATGATGATGATGATGATG
Sa_Contig44854
Motif: TCAATC - SSR start: 163 - SSR end: 182 - Total length: 20 - Score: 20 - Mismatches: 0 - Search Mode: MisMatchVariablePenalty
TCAATCTCAATCTCAATCTC
Sa_Contig49341
Motif: T - SSR start: 1 - SSR end: 31 - Total length: 31 - Score: 27 - Mismatches: 2 - Search Mode: MisMatchVariablePenalty
TTTTTTTTTTTTTTTTTTTTTTTTTTGCTTT
Sa_Contig13204
Motif: A - SSR start: 171 - SSR end: 205 - Total length: 35 - Score: 27 - Mismatches: 4 - Search Mode: MisMatchVariablePenalty
ACAAAAGATCAAAAAAAAAAAAAAAAAAAAAAAAA
Sa_Contig14266
Motif: CAAG - SSR start: 76 - SSR end: 90 - Total length: 15 - Score: 15 - Mismatches: 0 - Search Mode: MisMatchVariablePenalty
CAAGCAAGCAAGCAA
Sa_Contig17655
Motif: T - SSR start: 1 - SSR end: 31 - Total length: 31 - Score: 27 - Mismatches: 2 - Search Mode: MisMatchVariablePenalty
TTTTTTTTTTTTTTTTTTTTTTTTTATTTAT
Sa_Contig37490
Motif: AATG - SSR start: 147 - SSR end: 205 - Total length: 59 - Score: 54 - Mismatches: 1 - Search Mode: MisMatchVariablePenalty
AATGAATGAATGAATGAATGAATAAATGAATGAATGAATGAATGAATGAATGAATGAAT
Sa_Contig41299
Motif: CAATC - SSR start: 94 - SSR end: 109 - Total length: 16 - Score: 16 - Mismatches: 0 - Search Mode: MisMatchVariablePenalty
CAATCCAATCCAATCC
Sa_Contig42110
Motif: T - SSR start: 1 - SSR end: 35 - Total length: 35 - Score: 29 - Mismatches: 3 - Search Mode: MisMatchVariablePenalty
TTTTTTTTTTTTTTTTTTTTTTTTTTTTTCTGATT
Sa_Contig45254
Motif: T - SSR start: 1 - SSR end: 32 - Total length: 32 - Score: 28 - Mismatches: 2 - Search Mode: MisMatchVariablePenalty
TTTTTTTTTTTTTTTTTTTTTTTTTTTGTTGT
Sa_Contig46019
Motif: T - SSR start: 35 - SSR end: 59 - Total length: 25 - Score: 21 - Mismatches: 2 - Search Mode: MisMatchVariablePenalty
TTTTTTTTTTTTTTTTTTGTATTTT
Sa_Contig50719
Motif: G - SSR start: 167 - SSR end: 184 - Total length: 18 - Score: 16 - Mismatches: 1 - Search Mode: MisMatchVariablePenalty
GGCGGGGGGGGGGGGGGG
Sa_Contig52509
Motif: CAAA - SSR start: 14 - SSR end: 28 - Total length: 15 - Score: 15 - Mismatches: 0 - Search Mode: MisMatchVariablePenalty
CAAACAAACAAACAA
Sa_Contig55674
Motif: CGC - SSR start: 46 - SSR end: 68 - Total length: 23 - Score: 23 - Mismatches: 0 - Search Mode: MisMatchVariablePenalty
CGCCGCCGCCGCCGCCGCCGCCG
Sa_Contig56351
Motif: A - SSR start: 164 - SSR end: 205 - Total length: 42 - Score: 26 - Mismatches: 8 - Search Mode: MisMatchVariablePenalty
AATAGAGAAGCAATTACAAAAAAAAAAAAAAAAAAAAAAAAA
Sa_Contig56815
Motif: T - SSR start: 1 - SSR end: 27 - Total length: 27 - Score: 27 - Mismatches: 0 - Search Mode: MisMatchVariablePenalty
TTTTTTTTTTTTTTTTTTTTTTTTTTT
Sa_Contig01519
Motif: GTTTT - SSR start: 84 - SSR end: 103 - Total length: 20 - Score: 20 - Mismatches: 0 - Search Mode: MisMatchVariablePenalty
GTTTTGTTTTGTTTTGTTTT
Sa_Contig16357
Motif: A - SSR start: 98 - SSR end: 138 - Total length: 41 - Score: 19 - Mismatches: 11 - Search Mode: MisMatchVariablePenalty
AAAAAAAAAACACATTAAAGACAAAACAGAACAAAAAGAGA
Sa_Contig24013
Motif: TGC - SSR start: 81 - SSR end: 104 - Total length: 24 - Score: 20 - Mismatches: 1 - Search Mode: MisMatchVariablePenalty
CTGTTGCTGCTGCTGCTGCTGCTG
Sa_Contig35527
Motif: AGA - SSR start: 126 - SSR end: 151 - Total length: 26 - Score: 26 - Mismatches: 0 - Search Mode: MisMatchVariablePenalty
AGAAGAAGAAGAAGAAGAAGAAGAAG
Sa_Contig38262
Motif: T - SSR start: 1 - SSR end: 36 - Total length: 36 - Score: 28 - Mismatches: 4 - Search Mode: MisMatchVariablePenalty
TTTTTTTTTTTTTTTTTTTTTTTTTTTAAGTTTTGT
Sa_Contig41227
Motif: TCATCT - SSR start: 111 - SSR end: 128 - Total length: 18 - Score: 18 - Mismatches: 0 - Search Mode: MisMatchVariablePenalty
TCATCTTCATCTTCATCT
Sa_Contig41577
Motif: GAGTC - SSR start: 10 - SSR end: 26 - Total length: 17 - Score: 17 - Mismatches: 0 - Search Mode: MisMatchVariablePenalty
GAGTCGAGTCGAGTCGA
Sa_Contig41900
Motif: AAC - SSR start: 178 - SSR end: 192 - Total length: 15 - Score: 15 - Mismatches: 0 - Search Mode: MisMatchVariablePenalty
AACAACAACAACAAC
Sa_Contig41972
Motif: T - SSR start: 1 - SSR end: 27 - Total length: 27 - Score: 27 - Mismatches: 0 - Search Mode: MisMatchVariablePenalty
TTTTTTTTTTTTTTTTTTTTTTTTTTT
Sa_Contig45197
Motif: AGAGG - SSR start: 40 - SSR end: 58 - Total length: 19 - Score: 19 - Mismatches: 0 - Search Mode: MisMatchVariablePenalty
AGAGGAGAGGAGAGGAGAG
Sa_Contig45197
Motif: TCAA - SSR start: 121 - SSR end: 141 - Total length: 21 - Score: 16 - Mismatches: 1 - Search Mode: MisMatchVariablePenalty
CAATCAGTCAATCAATCAATC
Sa_Contig46118
Motif: CGACGC - SSR start: 18 - SSR end: 57 - Total length: 40 - Score: 19 - Mismatches: 3 - Search Mode: MisMatchVariablePenalty
CGACGCCGACGCCGACGCCAACGCCAACGCCAACGCCGAC
Sa_Contig48879
Motif: CACCT - SSR start: 166 - SSR end: 190 - Total length: 25 - Score: 25 - Mismatches: 0 - Search Mode: MisMatchVariablePenalty
CACCTCACCTCACCTCACCTCACCT
Sa_Contig50887
Motif: ACATG - SSR start: 11 - SSR end: 35 - Total length: 25 - Score: 25 - Mismatches: 0 - Search Mode: MisMatchVariablePenalty
ACATGACATGACATGACATGACATG
Sa_Contig53769
Motif: AG - SSR start: 107 - SSR end: 168 - Total length: 62 - Score: 36 - Mismatches: 9 - Search Mode: MisMatchVariablePenalty
AGAGAGATATAGAGAGATATAGAGAGATAGAGAGAGGTATAGAGAGATAGAGAGAGAGAGAG
Sa_Contig54844
Motif: TTCGA - SSR start: 1 - SSR end: 21 - Total length: 21 - Score: 21 - Mismatches: 0 - Search Mode: MisMatchVariablePenalty
TTCGATTCGATTCGATTCGAT
Sa_Contig16436
Motif: G - SSR start: 160 - SSR end: 207 - Total length: 48 - Score: 34 - Mismatches: 7 - Search Mode: MisMatchVariablePenalty
GGGGTCGGGATCGGGGGGGGGGGGGGGGGGGAGGGGGGAGGGGGGGGG
Sa_Contig38657
Motif: TCC - SSR start: 56 - SSR end: 86 - Total length: 31 - Score: 15 - Mismatches: 4 - Search Mode: MisMatchVariablePenalty
CCTCGCTCCTTCCTCCTCCTCATCCTCATCC
Sa_Contig42353
Motif: GCAA - SSR start: 125 - SSR end: 148 - Total length: 24 - Score: 24 - Mismatches: 0 - Search Mode: MisMatchVariablePenalty
GCAAGCAAGCAAGCAAGCAAGCAA
Sa_Contig44825
Motif: TTCTT - SSR start: 82 - SSR end: 96 - Total length: 15 - Score: 15 - Mismatches: 0 - Search Mode: MisMatchVariablePenalty
TTCTTTTCTTTTCTT
Sa_Contig47397
Motif: T - SSR start: 1 - SSR end: 36 - Total length: 36 - Score: 28 - Mismatches: 4 - Search Mode: MisMatchVariablePenalty
TTTTTTTTTTTTTTTTTTTTTTTTTAGGTTTTCTTT
Sa_Contig51114
Motif: AGC - SSR start: 69 - SSR end: 94 - Total length: 26 - Score: 26 - Mismatches: 0 - Search Mode: MisMatchVariablePenalty
AGCAGCAGCAGCAGCAGCAGCAGCAG
Sa_Contig51770
Motif: A - SSR start: 181 - SSR end: 207 - Total length: 27 - Score: 27 - Mismatches: 0 - Search Mode: MisMatchVariablePenalty
AAAAAAAAAAAAAAAAAAAAAAAAAAA
Sa_Contig54211
Motif: A - SSR start: 179 - SSR end: 207 - Total length: 29 - Score: 29 - Mismatches: 0 - Search Mode: MisMatchVariablePenalty
AAAAAAAAAAAAAAAAAAAAAAAAAAAAA
Sa_Contig26655
Motif: CAG - SSR start: 126 - SSR end: 149 - Total length: 24 - Score: 21 - Mismatches: 1 - Search Mode: MisMatchVariablePenalty
CAGCAGCAGCAGCAGCAGCAGAGC
Sa_Contig26878
Motif: G - SSR start: 188 - SSR end: 206 - Total length: 19 - Score: 19 - Mismatches: 0 - Search Mode: MisMatchVariablePenalty
GGGGGGGGGGGGGGGGGGG
Sa_Contig32939
Motif: ATT - SSR start: 189 - SSR end: 208 - Total length: 20 - Score: 20 - Mismatches: 0 - Search Mode: MisMatchVariablePenalty
ATTATTATTATTATTATTAT
Sa_Contig33884
Motif: ATCG - SSR start: 109 - SSR end: 125 - Total length: 17 - Score: 17 - Mismatches: 0 - Search Mode: MisMatchVariablePenalty
ATCGATCGATCGATCGA
Sa_Contig34465
Motif: GCA - SSR start: 165 - SSR end: 183 - Total length: 19 - Score: 15 - Mismatches: 1 - Search Mode: MisMatchVariablePenalty
CAGCAGCTGCAGCAGCAGC
Sa_Contig42911
Motif: CCT - SSR start: 150 - SSR end: 173 - Total length: 24 - Score: 16 - Mismatches: 2 - Search Mode: MisMatchVariablePenalty
CCTCCTCCTCTTCCTCCTCTCTCC
Sa_Contig48329
Motif: TGC - SSR start: 129 - SSR end: 159 - Total length: 31 - Score: 24 - Mismatches: 2 - Search Mode: MisMatchVariablePenalty
TGCTGCTGCTGCTGCTTCTGCTGCTGCTCTG
Sa_Contig49855
Motif: G - SSR start: 184 - SSR end: 208 - Total length: 25 - Score: 19 - Mismatches: 3 - Search Mode: MisMatchVariablePenalty
GGCTGGGGGGGGGGGGGGGTGGGGG
Sa_Contig49856
Motif: T - SSR start: 1 - SSR end: 28 - Total length: 28 - Score: 28 - Mismatches: 0 - Search Mode: MisMatchVariablePenalty
TTTTTTTTTTTTTTTTTTTTTTTTTTTT
Sa_Contig52010
Motif: A - SSR start: 110 - SSR end: 137 - Total length: 28 - Score: 18 - Mismatches: 5 - Search Mode: MisMatchVariablePenalty
AAAAAAAAAAAAAACAAGACTAAAACAA
Sa_Contig56878
Motif: T - SSR start: 1 - SSR end: 28 - Total length: 28 - Score: 28 - Mismatches: 0 - Search Mode: MisMatchVariablePenalty
TTTTTTTTTTTTTTTTTTTTTTTTTTTT
Sa_Contig20049
Motif: T - SSR start: 1 - SSR end: 15 - Total length: 15 - Score: 15 - Mismatches: 0 - Search Mode: MisMatchVariablePenalty
TTTTTTTTTTTTTTT
Sa_Contig20215
Motif: AAC - SSR start: 25 - SSR end: 46 - Total length: 22 - Score: 22 - Mismatches: 0 - Search Mode: MisMatchVariablePenalty
AACAACAACAACAACAACAACA
Sa_Contig20716
Motif: ATTG - SSR start: 16 - SSR end: 40 - Total length: 25 - Score: 25 - Mismatches: 0 - Search Mode: MisMatchVariablePenalty
ATTGATTGATTGATTGATTGATTGA
Sa_Contig20764
Motif: CAC - SSR start: 13 - SSR end: 40 - Total length: 28 - Score: 16 - Mismatches: 3 - Search Mode: MisMatchVariablePenalty
CACCACCACCCCCACAACCACAACCACC
Sa_Contig24351
Motif: A - SSR start: 185 - SSR end: 209 - Total length: 25 - Score: 25 - Mismatches: 0 - Search Mode: MisMatchVariablePenalty
AAAAAAAAAAAAAAAAAAAAAAAAA
Sa_Contig28997
Motif: GCATC - SSR start: 158 - SSR end: 182 - Total length: 25 - Score: 25 - Mismatches: 0 - Search Mode: MisMatchVariablePenalty
GCATCGCATCGCATCGCATCGCATC
Sa_Contig32017
Motif: T - SSR start: 1 - SSR end: 30 - Total length: 30 - Score: 28 - Mismatches: 1 - Search Mode: MisMatchVariablePenalty
TTTTTTTTTTTTTTTTTTTTTTTTTTCTTT
Sa_Contig33600
Motif: A - SSR start: 178 - SSR end: 209 - Total length: 32 - Score: 28 - Mismatches: 2 - Search Mode: MisMatchVariablePenalty
AGAAGAAAAAAAAAAAAAAAAAAAAAAAAAAA
Sa_Contig37304
Motif: T - SSR start: 45 - SSR end: 89 - Total length: 45 - Score: 15 - Mismatches: 15 - Search Mode: MisMatchVariablePenalty
TGTCTCTCTCTTTTTCAATTTTTTTTTTTGATTTCTGCTTTAATT
Sa_Contig40112
Motif: CATCGC - SSR start: 32 - SSR end: 59 - Total length: 28 - Score: 28 - Mismatches: 0 - Search Mode: MisMatchVariablePenalty
CATCGCCATCGCCATCGCCATCGCCATC
Sa_Contig43422
Motif: G - SSR start: 170 - SSR end: 188 - Total length: 19 - Score: 15 - Mismatches: 2 - Search Mode: MisMatchVariablePenalty
GGCTGGGGGGGGGGGGGGG
Sa_Contig43422
Motif: A - SSR start: 189 - SSR end: 209 - Total length: 21 - Score: 19 - Mismatches: 1 - Search Mode: MisMatchVariablePenalty
AAAGAAAAAAAAAAAAAAAAA
Sa_Contig46890
Motif: A - SSR start: 70 - SSR end: 90 - Total length: 21 - Score: 15 - Mismatches: 3 - Search Mode: MisMatchVariablePenalty
AAAAATAAAAATGAAAAAAAA
Sa_Contig50145
Motif: A - SSR start: 146 - SSR end: 173 - Total length: 28 - Score: 16 - Mismatches: 6 - Search Mode: MisMatchVariablePenalty
AAACGAAAAAGAAGGAAAAAAAACAAAA
Sa_Contig50957
Motif: ATGTTG - SSR start: 168 - SSR end: 188 - Total length: 21 - Score: 21 - Mismatches: 0 - Search Mode: MisMatchVariablePenalty
ATGTTGATGTTGATGTTGATG
Sa_Contig52867
Motif: A - SSR start: 20 - SSR end: 44 - Total length: 25 - Score: 15 - Mismatches: 5 - Search Mode: MisMatchVariablePenalty
AACAAACAAAAAAAAAACTAAATAA
Sa_Contig08214
Motif: CCA - SSR start: 35 - SSR end: 60 - Total length: 26 - Score: 15 - Mismatches: 3 - Search Mode: MisMatchVariablePenalty
CCACCACCATATCCACCACCACCACC
Sa_Contig08214
Motif: CCTCCA - SSR start: 71 - SSR end: 92 - Total length: 22 - Score: 22 - Mismatches: 0 - Search Mode: MisMatchVariablePenalty
CCTCCACCTCCACCTCCACCTC
Sa_Contig08402
Motif: A - SSR start: 169 - SSR end: 189 - Total length: 21 - Score: 19 - Mismatches: 1 - Search Mode: MisMatchVariablePenalty
ACAAAAAAAAAAAAAAAAAAA
Sa_Contig08594
Motif: AAAT - SSR start: 15 - SSR end: 32 - Total length: 18 - Score: 18 - Mismatches: 0 - Search Mode: MisMatchVariablePenalty
AAATAAATAAATAAATAA
Sa_Contig08594
Motif: TTAT - SSR start: 100 - SSR end: 117 - Total length: 18 - Score: 18 - Mismatches: 0 - Search Mode: MisMatchVariablePenalty
TTATTTATTTATTTATTT
Sa_Contig17962
Motif: CT - SSR start: 95 - SSR end: 119 - Total length: 25 - Score: 17 - Mismatches: 3 - Search Mode: MisMatchVariablePenalty
TCTCTCTGCTCTCTCTCTCCTCCCT
Sa_Contig19536
Motif: TTC - SSR start: 147 - SSR end: 173 - Total length: 27 - Score: 23 - Mismatches: 1 - Search Mode: MisMatchVariablePenalty
TTCTTCTTCTTCTTCGTCTTCTTCTTC
Sa_Contig26697
Motif: T - SSR start: 1 - SSR end: 36 - Total length: 36 - Score: 28 - Mismatches: 4 - Search Mode: MisMatchVariablePenalty
TTTTTTTTTTTTTTTTTTTTTTTTAATTTTTAATTT
Sa_Contig31771
Motif: TGT - SSR start: 153 - SSR end: 171 - Total length: 19 - Score: 19 - Mismatches: 0 - Search Mode: MisMatchVariablePenalty
TGTTGTTGTTGTTGTTGTT
Sa_Contig31771
Motif: G - SSR start: 175 - SSR end: 210 - Total length: 36 - Score: 30 - Mismatches: 3 - Search Mode: MisMatchVariablePenalty
GGGGGGGGGGGGTTGGGAGGGGGGGGGGGGGGGGGG
Sa_Contig39603
Motif: TCG - SSR start: 181 - SSR end: 206 - Total length: 26 - Score: 18 - Mismatches: 2 - Search Mode: MisMatchVariablePenalty
TCGTCGTCATCGTCATCGTCGTCGTC
Sa_Contig41796
Motif: AG - SSR start: 134 - SSR end: 178 - Total length: 45 - Score: 17 - Mismatches: 10 - Search Mode: MisMatchVariablePenalty
GAGATCGATAGAGAGAGTAAGAAAGAGAAGTAGAGACTAGAGAGA
Sa_Contig44247
Motif: TA - SSR start: 21 - SSR end: 42 - Total length: 22 - Score: 20 - Mismatches: 1 - Search Mode: MisMatchVariablePenalty
ATTATATATATATATATATATA
Sa_Contig49902
Motif: AGCTG - SSR start: 61 - SSR end: 82 - Total length: 22 - Score: 22 - Mismatches: 0 - Search Mode: MisMatchVariablePenalty
AGCTGAGCTGAGCTGAGCTGAG
Sa_Contig56059
Motif: CCTCAT - SSR start: 136 - SSR end: 167 - Total length: 32 - Score: 19 - Mismatches: 2 - Search Mode: MisMatchVariablePenalty
TCCTCACCCTCATCCTCATCCTCATCTCATCC
Sa_Contig56524
Motif: ATC - SSR start: 29 - SSR end: 47 - Total length: 19 - Score: 16 - Mismatches: 1 - Search Mode: MisMatchVariablePenalty
TCATATCATCATCATCATC
Sa_Contig56621
Motif: A - SSR start: 137 - SSR end: 169 - Total length: 33 - Score: 15 - Mismatches: 9 - Search Mode: MisMatchVariablePenalty
AAATAACCAACAAAAACACTAGAAGAAAAAAAA
Sa_Contig14004
Motif: CCCCAT - SSR start: 39 - SSR end: 58 - Total length: 20 - Score: 20 - Mismatches: 0 - Search Mode: MisMatchVariablePenalty
CCCCATCCCCATCCCCATCC
Sa_Contig21839
Motif: T - SSR start: 1 - SSR end: 27 - Total length: 27 - Score: 27 - Mismatches: 0 - Search Mode: MisMatchVariablePenalty
TTTTTTTTTTTTTTTTTTTTTTTTTTT
Sa_Contig28402
Motif: T - SSR start: 1 - SSR end: 51 - Total length: 51 - Score: 35 - Mismatches: 8 - Search Mode: MisMatchVariablePenalty
TTTTTTTTTTTTTTTTTTTTTTTGTTTTTTGTTTTTGTATTGCTTTTAATT
Sa_Contig33236
Motif: CA - SSR start: 169 - SSR end: 206 - Total length: 38 - Score: 18 - Mismatches: 7 - Search Mode: MisMatchVariablePenalty
CACACACACACACACATACAAACTACAAATCCCACAAC
Sa_Contig38870
Motif: CT - SSR start: 126 - SSR end: 146 - Total length: 21 - Score: 17 - Mismatches: 2 - Search Mode: MisMatchVariablePenalty
TCCTCTCTCTCTCTCCTCTCT
Sa_Contig39810
Motif: A - SSR start: 35 - SSR end: 76 - Total length: 42 - Score: 16 - Mismatches: 13 - Search Mode: MisMatchVariablePenalty
AGAAAAAAAAAAGTAAGCAATGAAATGAAATATGAAAAGAAA
Sa_Contig43449
Motif: A - SSR start: 195 - SSR end: 211 - Total length: 17 - Score: 17 - Mismatches: 0 - Search Mode: MisMatchVariablePenalty
AAAAAAAAAAAAAAAAA
Sa_Contig51510
Motif: CTC - SSR start: 50 - SSR end: 89 - Total length: 40 - Score: 15 - Mismatches: 7 - Search Mode: MisMatchVariablePenalty
CCTCTCCTCCTCCACTCCTTCTCCTCCCACTCCTCTCTCC
Sa_Contig19923
Motif: G - SSR start: 177 - SSR end: 212 - Total length: 36 - Score: 28 - Mismatches: 4 - Search Mode: MisMatchVariablePenalty
GGGGAGGGGGGGGGTTTGGGGGGGGGGGGGGGGGGG
Sa_Contig22513
Motif: CACAAA - SSR start: 190 - SSR end: 212 - Total length: 23 - Score: 23 - Mismatches: 0 - Search Mode: MisMatchVariablePenalty
CACAAACACAAACACAAACACAA
Sa_Contig30196
Motif: GAA - SSR start: 166 - SSR end: 185 - Total length: 20 - Score: 16 - Mismatches: 1 - Search Mode: MisMatchVariablePenalty
GAAGAAGAGGAAGAAGAAGA
Sa_Contig37986
Motif: A - SSR start: 186 - SSR end: 212 - Total length: 27 - Score: 27 - Mismatches: 0 - Search Mode: MisMatchVariablePenalty
AAAAAAAAAAAAAAAAAAAAAAAAAAA
Sa_Contig41359
Motif: T - SSR start: 1 - SSR end: 19 - Total length: 19 - Score: 19 - Mismatches: 0 - Search Mode: MisMatchVariablePenalty
TTTTTTTTTTTTTTTTTTT
Sa_Contig45290
Motif: AATC - SSR start: 60 - SSR end: 80 - Total length: 21 - Score: 16 - Mismatches: 1 - Search Mode: MisMatchVariablePenalty
AATCAATCAATCAGTCAATCA
Sa_Contig50726
Motif: T - SSR start: 56 - SSR end: 101 - Total length: 46 - Score: 18 - Mismatches: 14 - Search Mode: MisMatchVariablePenalty
TCTTTTAAATTTATTGATTTTTTTTGTTTTTAATTTGAGTTTTGTT
Sa_Contig51335
Motif: A - SSR start: 132 - SSR end: 153 - Total length: 22 - Score: 16 - Mismatches: 3 - Search Mode: MisMatchVariablePenalty
AAAAAAGTGAAAAAAAAAAAAA
Sa_Contig51877
Motif: GAG - SSR start: 119 - SSR end: 153 - Total length: 35 - Score: 23 - Mismatches: 3 - Search Mode: MisMatchVariablePenalty
GAGGAAGAGGAGGAGGAGGATGAGGAAGAGGAGGA
Sa_Contig51877
Motif: GAG - SSR start: 158 - SSR end: 180 - Total length: 23 - Score: 15 - Mismatches: 2 - Search Mode: MisMatchVariablePenalty
GAGGAGGAGGAAGAGGTGGAGGA
Sa_Contig51877
Motif: AAG - SSR start: 182 - SSR end: 206 - Total length: 25 - Score: 21 - Mismatches: 1 - Search Mode: MisMatchVariablePenalty
AAGAAGAAGAAGAAGAAGAAGGAGA
Sa_Contig56848
Motif: AG - SSR start: 31 - SSR end: 50 - Total length: 20 - Score: 16 - Mismatches: 2 - Search Mode: MisMatchVariablePenalty
AGAAGAGAGAGAGAGAGAAG
Sa_Contig23198
Motif: T - SSR start: 97 - SSR end: 130 - Total length: 34 - Score: 18 - Mismatches: 8 - Search Mode: MisMatchVariablePenalty
TTTTTTTTCCTTTGGTTTTTCTTCTCCTTTTTTT
Sa_Contig31421
Motif: CGA - SSR start: 20 - SSR end: 35 - Total length: 16 - Score: 16 - Mismatches: 0 - Search Mode: MisMatchVariablePenalty
CGACGACGACGACGAC
Sa_Contig32286
Motif: CATC - SSR start: 24 - SSR end: 40 - Total length: 17 - Score: 17 - Mismatches: 0 - Search Mode: MisMatchVariablePenalty
CATCCATCCATCCATCC
Sa_Contig32825
Motif: CTC - SSR start: 159 - SSR end: 183 - Total length: 25 - Score: 22 - Mismatches: 1 - Search Mode: MisMatchVariablePenalty
CCTCTCCTCCTCCTCCTCCTCCTCC
Sa_Contig33936
Motif: T - SSR start: 1 - SSR end: 39 - Total length: 39 - Score: 31 - Mismatches: 4 - Search Mode: MisMatchVariablePenalty
TTTTTTTTTTTTTTTTTTTTTTTTTAAATTTTTTTTGTT
Sa_Contig34284
Motif: TCA - SSR start: 101 - SSR end: 132 - Total length: 32 - Score: 29 - Mismatches: 1 - Search Mode: MisMatchVariablePenalty
TCATCATCATCATCATCATCATCATCTCATCA
Sa_Contig36391
Motif: A - SSR start: 9 - SSR end: 29 - Total length: 21 - Score: 17 - Mismatches: 2 - Search Mode: MisMatchVariablePenalty
AAAAAAAAAAAAAAAGACAAA
Sa_Contig37943
Motif: T - SSR start: 1 - SSR end: 28 - Total length: 28 - Score: 28 - Mismatches: 0 - Search Mode: MisMatchVariablePenalty
TTTTTTTTTTTTTTTTTTTTTTTTTTTT
Sa_Contig38820
Motif: T - SSR start: 1 - SSR end: 33 - Total length: 33 - Score: 29 - Mismatches: 2 - Search Mode: MisMatchVariablePenalty
TTTTTTTTTTTTTTTTTTTTTTTTTTTTAGTTT
Sa_Contig51194
Motif: GCT - SSR start: 172 - SSR end: 186 - Total length: 15 - Score: 15 - Mismatches: 0 - Search Mode: MisMatchVariablePenalty
GCTGCTGCTGCTGCT
Sa_Contig52621
Motif: T - SSR start: 1 - SSR end: 32 - Total length: 32 - Score: 28 - Mismatches: 2 - Search Mode: MisMatchVariablePenalty
TTTTTTTTTTTTTTTTTTTTTTTTTTTAGTTT
Sa_Contig54764
Motif: T - SSR start: 117 - SSR end: 143 - Total length: 27 - Score: 17 - Mismatches: 5 - Search Mode: MisMatchVariablePenalty
TTTTTTATTTATTTGCTGTTTTTTTTT
Sa_Contig09521
Motif: T - SSR start: 5 - SSR end: 26 - Total length: 22 - Score: 18 - Mismatches: 2 - Search Mode: MisMatchVariablePenalty
TTTTTTTTTTTTTTTTGTTTGT
Sa_Contig18751
Motif: ACC - SSR start: 142 - SSR end: 173 - Total length: 32 - Score: 16 - Mismatches: 4 - Search Mode: MisMatchVariablePenalty
ACCACCACCACCAACAGCACCTCCTCCACCAC
Sa_Contig40953
Motif: CAG - SSR start: 189 - SSR end: 208 - Total length: 20 - Score: 20 - Mismatches: 0 - Search Mode: MisMatchVariablePenalty
CAGCAGCAGCAGCAGCAGCA
Sa_Contig41499
Motif: ACT - SSR start: 26 - SSR end: 40 - Total length: 15 - Score: 15 - Mismatches: 0 - Search Mode: MisMatchVariablePenalty
ACTACTACTACTACT
Sa_Contig48120
Motif: G - SSR start: 151 - SSR end: 186 - Total length: 36 - Score: 16 - Mismatches: 10 - Search Mode: MisMatchVariablePenalty
GGGGGGGGGGGAGCGGGGGATTGGGTGGAAGGACGG
Sa_Contig48950
Motif: T - SSR start: 144 - SSR end: 214 - Total length: 71 - Score: 29 - Mismatches: 21 - Search Mode: MisMatchVariablePenalty
TTTACTTTTTTAGATTTTTAATTTCTTATCCTTTCTTTTTTATGTTATTAATCTTATTTTTTTTTTCATTT
Sa_Contig50762
Motif: AAG - SSR start: 153 - SSR end: 171 - Total length: 19 - Score: 15 - Mismatches: 1 - Search Mode: MisMatchVariablePenalty
AAGAAGAACAAGAAGAAGA
Sa_Contig51136
Motif: A - SSR start: 8 - SSR end: 33 - Total length: 26 - Score: 18 - Mismatches: 4 - Search Mode: MisMatchVariablePenalty
AAAAAAAAAAAAAAATAGATGAAAAA
Sa_Contig51136
Motif: AAT - SSR start: 37 - SSR end: 53 - Total length: 17 - Score: 17 - Mismatches: 0 - Search Mode: MisMatchVariablePenalty
AATAATAATAATAATAA
Sa_Contig51739
Motif: TGT - SSR start: 143 - SSR end: 160 - Total length: 18 - Score: 18 - Mismatches: 0 - Search Mode: MisMatchVariablePenalty
TGTTGTTGTTGTTGTTGT
Sa_Contig51937
Motif: A - SSR start: 45 - SSR end: 66 - Total length: 22 - Score: 16 - Mismatches: 3 - Search Mode: MisMatchVariablePenalty
AAAAACAAACAAAAAAAAAACA
Sa_Contig54313
Motif: TTG - SSR start: 189 - SSR end: 204 - Total length: 16 - Score: 16 - Mismatches: 0 - Search Mode: MisMatchVariablePenalty
TTGTTGTTGTTGTTGT
Sa_Contig57064
Motif: ATG - SSR start: 13 - SSR end: 28 - Total length: 16 - Score: 16 - Mismatches: 0 - Search Mode: MisMatchVariablePenalty
ATGATGATGATGATGA
Sa_Contig15584
Motif: TCGCAC - SSR start: 151 - SSR end: 168 - Total length: 18 - Score: 18 - Mismatches: 0 - Search Mode: MisMatchVariablePenalty
TCGCACTCGCACTCGCAC
Sa_Contig23578
Motif: T - SSR start: 1 - SSR end: 26 - Total length: 26 - Score: 26 - Mismatches: 0 - Search Mode: MisMatchVariablePenalty
TTTTTTTTTTTTTTTTTTTTTTTTTT
Sa_Contig32395
Motif: A - SSR start: 166 - SSR end: 203 - Total length: 38 - Score: 22 - Mismatches: 8 - Search Mode: MisMatchVariablePenalty
AAAAAAAATGAACAAAAAAAAAAAAAGAGTAAAACCAA
Sa_Contig32695
Motif: GCT - SSR start: 29 - SSR end: 48 - Total length: 20 - Score: 20 - Mismatches: 0 - Search Mode: MisMatchVariablePenalty
GCTGCTGCTGCTGCTGCTGC
Sa_Contig34457
Motif: T - SSR start: 1 - SSR end: 31 - Total length: 31 - Score: 29 - Mismatches: 1 - Search Mode: MisMatchVariablePenalty
TTTTTTTTTTTTTTTTTTTTTTTTTTTCTTT
Sa_Contig38090
Motif: AT - SSR start: 32 - SSR end: 79 - Total length: 48 - Score: 18 - Mismatches: 12 - Search Mode: MisMatchVariablePenalty
ATATATATTAATAAAATTATAAATAAATATTTATTAAATATTTAATAT
Sa_Contig38818
Motif: T - SSR start: 1 - SSR end: 29 - Total length: 29 - Score: 29 - Mismatches: 0 - Search Mode: MisMatchVariablePenalty
TTTTTTTTTTTTTTTTTTTTTTTTTTTTT
Sa_Contig39136
Motif: GACTCA - SSR start: 127 - SSR end: 149 - Total length: 23 - Score: 23 - Mismatches: 0 - Search Mode: MisMatchVariablePenalty
GACTCAGACTCAGACTCAGACTC
Sa_Contig44693
Motif: T - SSR start: 151 - SSR end: 191 - Total length: 41 - Score: 19 - Mismatches: 11 - Search Mode: MisMatchVariablePenalty
TTTGGTTTTTATTTTATTTATTTTTTTTGGTTTGTGATATT
Sa_Contig47504
Motif: TGT - SSR start: 124 - SSR end: 140 - Total length: 17 - Score: 17 - Mismatches: 0 - Search Mode: MisMatchVariablePenalty
TGTTGTTGTTGTTGTTG
Sa_Contig50939
Motif: TTTGA - SSR start: 152 - SSR end: 172 - Total length: 21 - Score: 16 - Mismatches: 1 - Search Mode: MisMatchVariablePenalty
ATTTGTTTGATTTGATTTGAT
Sa_Contig09171
Motif: T - SSR start: 1 - SSR end: 18 - Total length: 18 - Score: 16 - Mismatches: 1 - Search Mode: MisMatchVariablePenalty
TTTTTTTTTTTTTTTATT
Sa_Contig13357
Motif: TTGGGG - SSR start: 98 - SSR end: 119 - Total length: 22 - Score: 22 - Mismatches: 0 - Search Mode: MisMatchVariablePenalty
TTGGGGTTGGGGTTGGGGTTGG
Sa_Contig14969
Motif: A - SSR start: 83 - SSR end: 112 - Total length: 30 - Score: 16 - Mismatches: 7 - Search Mode: MisMatchVariablePenalty
AAACACAAATACAAAACCAAAAAAAAACAA
Sa_Contig22348
Motif: T - SSR start: 1 - SSR end: 32 - Total length: 32 - Score: 30 - Mismatches: 1 - Search Mode: MisMatchVariablePenalty
TTTTTTTTTTTTTTTTTTTTTTTTTTTATTTT
Sa_Contig33901
Motif: TAAG - SSR start: 116 - SSR end: 130 - Total length: 15 - Score: 15 - Mismatches: 0 - Search Mode: MisMatchVariablePenalty
TAAGTAAGTAAGTAA
Sa_Contig34329
Motif: G - SSR start: 164 - SSR end: 216 - Total length: 53 - Score: 33 - Mismatches: 10 - Search Mode: MisMatchVariablePenalty
GGGGGGGGGAACGGGCTGGGGGGGGGGGGGGGGGGGGGTTGGGGGGTTTGGGG
Sa_Contig37470
Motif: GCT - SSR start: 195 - SSR end: 215 - Total length: 21 - Score: 21 - Mismatches: 0 - Search Mode: MisMatchVariablePenalty
GCTGCTGCTGCTGCTGCTGCT
Sa_Contig37533
Motif: CATTGG - SSR start: 7 - SSR end: 39 - Total length: 33 - Score: 33 - Mismatches: 0 - Search Mode: MisMatchVariablePenalty
CATTGGCATTGGCATTGGCATTGGCATTGGCAT
Sa_Contig42912
Motif: A - SSR start: 187 - SSR end: 216 - Total length: 30 - Score: 28 - Mismatches: 1 - Search Mode: MisMatchVariablePenalty
AAAATAAAAAAAAAAAAAAAAAAAAAAAAA
Sa_Contig46512
Motif: A - SSR start: 3 - SSR end: 23 - Total length: 21 - Score: 17 - Mismatches: 2 - Search Mode: MisMatchVariablePenalty
ACAAAAAAAAAAAAAAAAACA
Sa_Contig48054
Motif: TAGC - SSR start: 20 - SSR end: 34 - Total length: 15 - Score: 15 - Mismatches: 0 - Search Mode: MisMatchVariablePenalty
TAGCTAGCTAGCTAG
Sa_Contig49361
Motif: AATAA - SSR start: 79 - SSR end: 94 - Total length: 16 - Score: 16 - Mismatches: 0 - Search Mode: MisMatchVariablePenalty
AATAAAATAAAATAAA
Sa_Contig49678
Motif: GTTCC - SSR start: 10 - SSR end: 26 - Total length: 17 - Score: 17 - Mismatches: 0 - Search Mode: MisMatchVariablePenalty
GTTCCGTTCCGTTCCGT
Sa_Contig50246
Motif: AT - SSR start: 182 - SSR end: 197 - Total length: 16 - Score: 16 - Mismatches: 0 - Search Mode: MisMatchVariablePenalty
ATATATATATATATAT
Sa_Contig51396
Motif: ACA - SSR start: 76 - SSR end: 90 - Total length: 15 - Score: 15 - Mismatches: 0 - Search Mode: MisMatchVariablePenalty
ACAACAACAACAACA
Sa_Contig54014
Motif: TAT - SSR start: 77 - SSR end: 113 - Total length: 37 - Score: 17 - Mismatches: 5 - Search Mode: MisMatchVariablePenalty
TTATTATCATTTTTATTCTAATTATTACTATTATTAT
Sa_Contig55058
Motif: TGA - SSR start: 129 - SSR end: 154 - Total length: 26 - Score: 19 - Mismatches: 2 - Search Mode: MisMatchVariablePenalty
TGATGATGATGATGAAGATGAGATGA
Sa_Contig56883
Motif: A - SSR start: 150 - SSR end: 172 - Total length: 23 - Score: 15 - Mismatches: 4 - Search Mode: MisMatchVariablePenalty
AAGTAGAAAAAAAACAAAAAAAA
Sa_Contig13418
Motif: CCA - SSR start: 13 - SSR end: 32 - Total length: 20 - Score: 20 - Mismatches: 0 - Search Mode: MisMatchVariablePenalty
CCACCACCACCACCACCACC
Sa_Contig17704
Motif: AG - SSR start: 151 - SSR end: 186 - Total length: 36 - Score: 33 - Mismatches: 1 - Search Mode: MisMatchVariablePenalty
AGAGAGAGAGAGAGAGAGAGAGAGACAGAGAGAGAG
Sa_Contig19903
Motif: A - SSR start: 189 - SSR end: 205 - Total length: 17 - Score: 15 - Mismatches: 1 - Search Mode: MisMatchVariablePenalty
AAAAAAAAAAAAGAAAA
Sa_Contig25086
Motif: ATC - SSR start: 180 - SSR end: 201 - Total length: 22 - Score: 22 - Mismatches: 0 - Search Mode: MisMatchVariablePenalty
ATCATCATCATCATCATCATCA
Sa_Contig25422
Motif: GAA - SSR start: 197 - SSR end: 211 - Total length: 15 - Score: 15 - Mismatches: 0 - Search Mode: MisMatchVariablePenalty
GAAGAAGAAGAAGAA
Sa_Contig34291
Motif: CTAG - SSR start: 141 - SSR end: 156 - Total length: 16 - Score: 16 - Mismatches: 0 - Search Mode: MisMatchVariablePenalty
CTAGCTAGCTAGCTAG
Sa_Contig34764
Motif: A - SSR start: 35 - SSR end: 57 - Total length: 23 - Score: 21 - Mismatches: 1 - Search Mode: MisMatchVariablePenalty
AAAAAAAAAAAAAAAAAAAACAA
Sa_Contig37201
Motif: A - SSR start: 165 - SSR end: 185 - Total length: 21 - Score: 17 - Mismatches: 2 - Search Mode: MisMatchVariablePenalty
AAAAAAAAAGAAAAAAAGAAA
Sa_Contig40647
Motif: ACTG - SSR start: 200 - SSR end: 217 - Total length: 18 - Score: 18 - Mismatches: 0 - Search Mode: MisMatchVariablePenalty
ACTGACTGACTGACTGAC
Sa_Contig50294
Motif: TCA - SSR start: 147 - SSR end: 163 - Total length: 17 - Score: 17 - Mismatches: 0 - Search Mode: MisMatchVariablePenalty
TCATCATCATCATCATC
Sa_Contig08156
Motif: C - SSR start: 148 - SSR end: 218 - Total length: 71 - Score: 39 - Mismatches: 16 - Search Mode: MisMatchVariablePenalty
CCCCCCTTACCCATGCCGGCCCTTTCCTCCCCCCCACACCCCGGCCCCCCCCCCCCCCCCCCCCCCCCCCC
Sa_Contig13859
Motif: A - SSR start: 154 - SSR end: 195 - Total length: 42 - Score: 20 - Mismatches: 11 - Search Mode: MisMatchVariablePenalty
AAAGAAAAAGAAAAAAAAGAAGGAGAAGGAAAAAGAGAAGAA
Sa_Contig14786
Motif: TTCTT - SSR start: 6 - SSR end: 22 - Total length: 17 - Score: 17 - Mismatches: 0 - Search Mode: MisMatchVariablePenalty
TTCTTTTCTTTTCTTTT
Sa_Contig14815
Motif: AG - SSR start: 159 - SSR end: 179 - Total length: 21 - Score: 15 - Mismatches: 2 - Search Mode: MisMatchVariablePenalty
AGAGAGTAGAGAGAGTAGAGA
Sa_Contig19582
Motif: CAT - SSR start: 31 - SSR end: 47 - Total length: 17 - Score: 17 - Mismatches: 0 - Search Mode: MisMatchVariablePenalty
CATCATCATCATCATCA
Sa_Contig27802
Motif: CATC - SSR start: 35 - SSR end: 54 - Total length: 20 - Score: 20 - Mismatches: 0 - Search Mode: MisMatchVariablePenalty
CATCCATCCATCCATCCATC
Sa_Contig35847
Motif: A - SSR start: 43 - SSR end: 76 - Total length: 34 - Score: 18 - Mismatches: 8 - Search Mode: MisMatchVariablePenalty
AAGGAAAAGACCAACAAAAAAAATAAAAAAAATA
Sa_Contig36981
Motif: CAA - SSR start: 108 - SSR end: 136 - Total length: 29 - Score: 29 - Mismatches: 0 - Search Mode: MisMatchVariablePenalty
CAACAACAACAACAACAACAACAACAACA
Sa_Contig39337
Motif: ATC - SSR start: 144 - SSR end: 172 - Total length: 29 - Score: 25 - Mismatches: 1 - Search Mode: MisMatchVariablePenalty
ATCATTATCATCATCATCATCATCATCAT
Sa_Contig39337
Motif: TAG - SSR start: 176 - SSR end: 198 - Total length: 23 - Score: 23 - Mismatches: 0 - Search Mode: MisMatchVariablePenalty
TAGTAGTAGTAGTAGTAGTAGTA
Sa_Contig46559
Motif: T - SSR start: 1 - SSR end: 34 - Total length: 34 - Score: 28 - Mismatches: 3 - Search Mode: MisMatchVariablePenalty
TTTTTTTTTTTTTTTTTTTTTTTTTTTATATGTT
Sa_Contig49198
Motif: TC - SSR start: 42 - SSR end: 73 - Total length: 32 - Score: 27 - Mismatches: 2 - Search Mode: MisMatchVariablePenalty
TCTTTTCTCTCTCTCTCTCTCTCTCTCTCTCT
Sa_Contig49306
Motif: AGC - SSR start: 163 - SSR end: 188 - Total length: 26 - Score: 26 - Mismatches: 0 - Search Mode: MisMatchVariablePenalty
AGCAGCAGCAGCAGCAGCAGCAGCAG
Sa_Contig49367
Motif: CTCAAC - SSR start: 166 - SSR end: 199 - Total length: 34 - Score: 34 - Mismatches: 0 - Search Mode: MisMatchVariablePenalty
CTCAACCTCAACCTCAACCTCAACCTCAACCTCA
Sa_Contig51388
Motif: CTT - SSR start: 67 - SSR end: 98 - Total length: 32 - Score: 28 - Mismatches: 1 - Search Mode: MisMatchVariablePenalty
CTTCTTCTTCTTCTTCTTGTTCTTCTTCTTCT
Sa_Contig53735
Motif: GCA - SSR start: 133 - SSR end: 148 - Total length: 16 - Score: 16 - Mismatches: 0 - Search Mode: MisMatchVariablePenalty
GCAGCAGCAGCAGCAG
Sa_Contig54642
Motif: GGACC - SSR start: 139 - SSR end: 159 - Total length: 21 - Score: 21 - Mismatches: 0 - Search Mode: MisMatchVariablePenalty
GGACCGGACCGGACCGGACCG
Sa_Contig08248
Motif: CCA - SSR start: 77 - SSR end: 102 - Total length: 26 - Score: 15 - Mismatches: 3 - Search Mode: MisMatchVariablePenalty
CCACCACCACACTACCACCACCTCCA
Sa_Contig17797
Motif: AG - SSR start: 14 - SSR end: 35 - Total length: 22 - Score: 22 - Mismatches: 0 - Search Mode: MisMatchVariablePenalty
AGAGAGAGAGAGAGAGAGAGAG
Sa_Contig23825
Motif: CAC - SSR start: 19 - SSR end: 35 - Total length: 17 - Score: 17 - Mismatches: 0 - Search Mode: MisMatchVariablePenalty
CACCACCACCACCACCA
Sa_Contig30292
Motif: CT - SSR start: 116 - SSR end: 145 - Total length: 30 - Score: 22 - Mismatches: 3 - Search Mode: MisMatchVariablePenalty
CTCCACTCTCTCTCTCTATCTCTCTCTCTC
Sa_Contig35624
Motif: TC - SSR start: 99 - SSR end: 120 - Total length: 22 - Score: 20 - Mismatches: 1 - Search Mode: MisMatchVariablePenalty
TCTCTCTCTCTCTCTCTCTCCT
Sa_Contig35624
Motif: CT - SSR start: 152 - SSR end: 180 - Total length: 29 - Score: 17 - Mismatches: 4 - Search Mode: MisMatchVariablePenalty
CTCTCTCTCTCTCTCAATCGCTCTCCCTC
Sa_Contig35637
Motif: TCGAC - SSR start: 108 - SSR end: 123 - Total length: 16 - Score: 16 - Mismatches: 0 - Search Mode: MisMatchVariablePenalty
TCGACTCGACTCGACT
Sa_Contig38644
Motif: G - SSR start: 184 - SSR end: 219 - Total length: 36 - Score: 30 - Mismatches: 3 - Search Mode: MisMatchVariablePenalty
GAGGGGGGGGGGGGGGGGGGAGCGGGGGGGGGGGGG
Sa_Contig39643
Motif: CCA - SSR start: 118 - SSR end: 132 - Total length: 15 - Score: 15 - Mismatches: 0 - Search Mode: MisMatchVariablePenalty
CCACCACCACCACCA
Sa_Contig41605
Motif: A - SSR start: 27 - SSR end: 53 - Total length: 27 - Score: 17 - Mismatches: 5 - Search Mode: MisMatchVariablePenalty
AAAAAAATTAAAAAAAAAGAAAATTAA
Sa_Contig43434
Motif: A - SSR start: 18 - SSR end: 42 - Total length: 25 - Score: 15 - Mismatches: 5 - Search Mode: MisMatchVariablePenalty
AGAAACAGAAAAAGAAAAAAAAACA
Sa_Contig44361
Motif: AACAC - SSR start: 133 - SSR end: 161 - Total length: 29 - Score: 29 - Mismatches: 0 - Search Mode: MisMatchVariablePenalty
AACACAACACAACACAACACAACACAACA
Sa_Contig45046
Motif: T - SSR start: 1 - SSR end: 28 - Total length: 28 - Score: 28 - Mismatches: 0 - Search Mode: MisMatchVariablePenalty
TTTTTTTTTTTTTTTTTTTTTTTTTTTT
Sa_Contig48577
Motif: GAC - SSR start: 54 - SSR end: 80 - Total length: 27 - Score: 27 - Mismatches: 0 - Search Mode: MisMatchVariablePenalty
GACGACGACGACGACGACGACGACGAC
Sa_Contig51539
Motif: CT - SSR start: 108 - SSR end: 167 - Total length: 60 - Score: 37 - Mismatches: 10 - Search Mode: MisMatchVariablePenalty
CTCCTTCCTTCCTTCTCGCTCGCTCTCTCTCTCTCTCTCTCTCTCTCTCTCTCCCTCCTC
Sa_Contig51719
Motif: T - SSR start: 1 - SSR end: 23 - Total length: 23 - Score: 23 - Mismatches: 0 - Search Mode: MisMatchVariablePenalty
TTTTTTTTTTTTTTTTTTTTTTT
Sa_Contig14039
Motif: CCA - SSR start: 34 - SSR end: 61 - Total length: 28 - Score: 16 - Mismatches: 3 - Search Mode: MisMatchVariablePenalty
CACCTCCACCACCATCACCGCCACCACC
Sa_Contig15947
Motif: TTA - SSR start: 28 - SSR end: 48 - Total length: 21 - Score: 17 - Mismatches: 1 - Search Mode: MisMatchVariablePenalty
TTATTATTATTATTATTGATT
Sa_Contig24886
Motif: A - SSR start: 23 - SSR end: 45 - Total length: 23 - Score: 15 - Mismatches: 4 - Search Mode: MisMatchVariablePenalty
ATAAAAAAAACATAGAAAAAAAA
Sa_Contig28135
Motif: G - SSR start: 182 - SSR end: 220 - Total length: 39 - Score: 31 - Mismatches: 4 - Search Mode: MisMatchVariablePenalty
GGTGGGGGGGGGGGGGGGGGGGGGGGTGTGGGAGGGGGG
Sa_Contig29411
Motif: AGCC - SSR start: 167 - SSR end: 193 - Total length: 27 - Score: 27 - Mismatches: 0 - Search Mode: MisMatchVariablePenalty
AGCCAGCCAGCCAGCCAGCCAGCCAGC
Sa_Contig31624
Motif: A - SSR start: 23 - SSR end: 65 - Total length: 43 - Score: 23 - Mismatches: 10 - Search Mode: MisMatchVariablePenalty
AAAAAAAAAAAGAAATGAAGAAATTAAATAAAGAGAGAAAAAA
Sa_Contig31624
Motif: AC - SSR start: 134 - SSR end: 154 - Total length: 21 - Score: 15 - Mismatches: 2 - Search Mode: MisMatchVariablePenalty
CACACGCATACACACACACAC
Sa_Contig49170
Motif: TGA - SSR start: 104 - SSR end: 118 - Total length: 15 - Score: 15 - Mismatches: 0 - Search Mode: MisMatchVariablePenalty
TGATGATGATGATGA
Sa_Contig49797
Motif: CATC - SSR start: 109 - SSR end: 144 - Total length: 36 - Score: 32 - Mismatches: 1 - Search Mode: MisMatchVariablePenalty
ATCCATCATCCATCCATCCATCCATCCATCCATCCA
Sa_Contig51694
Motif: GAAATT - SSR start: 86 - SSR end: 106 - Total length: 21 - Score: 21 - Mismatches: 0 - Search Mode: MisMatchVariablePenalty
GAAATTGAAATTGAAATTGAA
Sa_Contig54938
Motif: G - SSR start: 202 - SSR end: 220 - Total length: 19 - Score: 17 - Mismatches: 1 - Search Mode: MisMatchVariablePenalty
GAGGGGGGGGGGGGGGGGG
Sa_Contig17337
Motif: CAAAC - SSR start: 30 - SSR end: 51 - Total length: 22 - Score: 22 - Mismatches: 0 - Search Mode: MisMatchVariablePenalty
CAAACCAAACCAAACCAAACCA
Sa_Contig25392
Motif: T - SSR start: 1 - SSR end: 32 - Total length: 32 - Score: 30 - Mismatches: 1 - Search Mode: MisMatchVariablePenalty
TTTTTTTTTTTTTTTTTTTTTTTTTTGTTTTT
Sa_Contig27185
Motif: TGC - SSR start: 159 - SSR end: 189 - Total length: 31 - Score: 31 - Mismatches: 0 - Search Mode: MisMatchVariablePenalty
TGCTGCTGCTGCTGCTGCTGCTGCTGCTGCT
Sa_Contig40391
Motif: TA - SSR start: 8 - SSR end: 28 - Total length: 21 - Score: 17 - Mismatches: 2 - Search Mode: MisMatchVariablePenalty
TATATATATAATATATATTAT
Sa_Contig47930
Motif: T - SSR start: 12 - SSR end: 50 - Total length: 39 - Score: 19 - Mismatches: 10 - Search Mode: MisMatchVariablePenalty
TCTGTTTTTGTTGTTGTTGTGTTCTGTTTTTTTTTTTGT
Sa_Contig49718
Motif: ACA - SSR start: 24 - SSR end: 53 - Total length: 30 - Score: 27 - Mismatches: 1 - Search Mode: MisMatchVariablePenalty
ACAACAACAACAACAACAACAACAAAACAA
Sa_Contig50315
Motif: A - SSR start: 195 - SSR end: 221 - Total length: 27 - Score: 27 - Mismatches: 0 - Search Mode: MisMatchVariablePenalty
AAAAAAAAAAAAAAAAAAAAAAAAAAA
Sa_Contig50445
Motif: CAA - SSR start: 126 - SSR end: 154 - Total length: 29 - Score: 18 - Mismatches: 3 - Search Mode: MisMatchVariablePenalty
CAACATCAACAACAACAACAAATCAACAA
Sa_Contig54335
Motif: AG - SSR start: 43 - SSR end: 66 - Total length: 24 - Score: 17 - Mismatches: 3 - Search Mode: MisMatchVariablePenalty
GAGAAGTGAAGAGAGAGAGAGAGA
Sa_Contig55472
Motif: AT - SSR start: 90 - SSR end: 119 - Total length: 30 - Score: 16 - Mismatches: 5 - Search Mode: MisMatchVariablePenalty
TATGATAAGATGATATATATATTTATATAT
Sa_Contig07237
Motif: A - SSR start: 191 - SSR end: 222 - Total length: 32 - Score: 28 - Mismatches: 2 - Search Mode: MisMatchVariablePenalty
ATATAAAAAAAAAAAAAAAAAAAAAAAAAAAA
Sa_Contig14292
Motif: AAATT - SSR start: 40 - SSR end: 63 - Total length: 24 - Score: 18 - Mismatches: 1 - Search Mode: MisMatchVariablePenalty
TAAATCAAATTAAATTAAATTAAA
Sa_Contig25496
Motif: CTT - SSR start: 11 - SSR end: 26 - Total length: 16 - Score: 16 - Mismatches: 0 - Search Mode: MisMatchVariablePenalty
CTTCTTCTTCTTCTTC
Sa_Contig28562
Motif: TA - SSR start: 201 - SSR end: 217 - Total length: 17 - Score: 17 - Mismatches: 0 - Search Mode: MisMatchVariablePenalty
TATATATATATATATAT
Sa_Contig42821
Motif: GGAT - SSR start: 1 - SSR end: 34 - Total length: 34 - Score: 34 - Mismatches: 0 - Search Mode: MisMatchVariablePenalty
GGATGGATGGATGGATGGATGGATGGATGGATGG
Sa_Contig42821
Motif: GATG - SSR start: 196 - SSR end: 220 - Total length: 25 - Score: 25 - Mismatches: 0 - Search Mode: MisMatchVariablePenalty
GATGGATGGATGGATGGATGGATGG
Sa_Contig50749
Motif: TC - SSR start: 67 - SSR end: 85 - Total length: 19 - Score: 19 - Mismatches: 0 - Search Mode: MisMatchVariablePenalty
TCTCTCTCTCTCTCTCTCT
Sa_Contig51647
Motif: TTG - SSR start: 140 - SSR end: 160 - Total length: 21 - Score: 21 - Mismatches: 0 - Search Mode: MisMatchVariablePenalty
TTGTTGTTGTTGTTGTTGTTG
Sa_Contig52159
Motif: TAC - SSR start: 144 - SSR end: 158 - Total length: 15 - Score: 15 - Mismatches: 0 - Search Mode: MisMatchVariablePenalty
TACTACTACTACTAC
Sa_Contig52958
Motif: A - SSR start: 183 - SSR end: 222 - Total length: 40 - Score: 30 - Mismatches: 5 - Search Mode: MisMatchVariablePenalty
ACAAGAAACAGAAGAAAAAAAAAAAAAAAAAAAAAAAAAA
Sa_Contig53128
Motif: TATTT - SSR start: 1 - SSR end: 36 - Total length: 36 - Score: 36 - Mismatches: 0 - Search Mode: MisMatchVariablePenalty
TATTTTATTTTATTTTATTTTATTTTATTTTATTTT
Sa_Contig05689
Motif: T - SSR start: 1 - SSR end: 15 - Total length: 15 - Score: 15 - Mismatches: 0 - Search Mode: MisMatchVariablePenalty
TTTTTTTTTTTTTTT
Sa_Contig07035
Motif: CAC - SSR start: 189 - SSR end: 205 - Total length: 17 - Score: 17 - Mismatches: 0 - Search Mode: MisMatchVariablePenalty
CACCACCACCACCACCA
Sa_Contig13516
Motif: G - SSR start: 35 - SSR end: 61 - Total length: 27 - Score: 17 - Mismatches: 5 - Search Mode: MisMatchVariablePenalty
GGGGGGGGGGAGGGAAGGGGGCAGGGG
Sa_Contig13516
Motif: GAG - SSR start: 177 - SSR end: 201 - Total length: 25 - Score: 18 - Mismatches: 2 - Search Mode: MisMatchVariablePenalty
GAGGATGGAGGAGAGGAGGAGGAGG
Sa_Contig13984
Motif: GA - SSR start: 167 - SSR end: 184 - Total length: 18 - Score: 15 - Mismatches: 1 - Search Mode: MisMatchVariablePenalty
GAGACGAGAGAGAGAGAG
Sa_Contig23713
Motif: TCC - SSR start: 197 - SSR end: 219 - Total length: 23 - Score: 23 - Mismatches: 0 - Search Mode: MisMatchVariablePenalty
TCCTCCTCCTCCTCCTCCTCCTC
Sa_Contig37280
Motif: T - SSR start: 76 - SSR end: 105 - Total length: 30 - Score: 18 - Mismatches: 6 - Search Mode: MisMatchVariablePenalty
TTTTTTTTTTTTTTTGTGTATACTGTTTTT
Sa_Contig44733
Motif: T - SSR start: 51 - SSR end: 79 - Total length: 29 - Score: 17 - Mismatches: 6 - Search Mode: MisMatchVariablePenalty
TTCTTCCTTTTTTTCTTTTTTTTTGTTGT
Sa_Contig45558
Motif: A - SSR start: 181 - SSR end: 219 - Total length: 39 - Score: 19 - Mismatches: 10 - Search Mode: MisMatchVariablePenalty
AACATAAACATAAATGAAAAAAAAACAGTAAAATAAAAA
Sa_Contig49616
Motif: A - SSR start: 190 - SSR end: 223 - Total length: 34 - Score: 28 - Mismatches: 3 - Search Mode: MisMatchVariablePenalty
ACAAAAAATGAAAAAAAAAAAAAAAAAAAAAAAA
Sa_Contig55424
Motif: TCGAC - SSR start: 181 - SSR end: 204 - Total length: 24 - Score: 18 - Mismatches: 1 - Search Mode: MisMatchVariablePenalty
ACTCGACTTCGACTCGACTCGACT
Sa_Contig13347
Motif: A - SSR start: 158 - SSR end: 175 - Total length: 18 - Score: 18 - Mismatches: 0 - Search Mode: MisMatchVariablePenalty
AAAAAAAAAAAAAAAAAA
Sa_Contig16959
Motif: T - SSR start: 1 - SSR end: 35 - Total length: 35 - Score: 29 - Mismatches: 3 - Search Mode: MisMatchVariablePenalty
TTTTTTTTTTTTTTTTTTTTTTTTTACTTTTTATT
Sa_Contig20061
Motif: TGA - SSR start: 19 - SSR end: 37 - Total length: 19 - Score: 15 - Mismatches: 1 - Search Mode: MisMatchVariablePenalty
TGATGATGTTGATGATGAT
Sa_Contig33651
Motif: TCC - SSR start: 4 - SSR end: 51 - Total length: 48 - Score: 16 - Mismatches: 8 - Search Mode: MisMatchVariablePenalty
TCCTCCACCGCCTTCTCCTCTTCCTCCTCCACCGCCTCCGCCGCCTCC
Sa_Contig41213
Motif: ATAG - SSR start: 41 - SSR end: 57 - Total length: 17 - Score: 17 - Mismatches: 0 - Search Mode: MisMatchVariablePenalty
ATAGATAGATAGATAGA
Sa_Contig41213
Motif: AG - SSR start: 89 - SSR end: 125 - Total length: 37 - Score: 26 - Mismatches: 4 - Search Mode: MisMatchVariablePenalty
AGAGAGAGAGAGAGATAGAGAGAGATCAGAGAGAGGA
Sa_Contig41256
Motif: ACC - SSR start: 93 - SSR end: 111 - Total length: 19 - Score: 15 - Mismatches: 1 - Search Mode: MisMatchVariablePenalty
ACCACCACCTCCACCACCA
Sa_Contig42416
Motif: G - SSR start: 197 - SSR end: 224 - Total length: 28 - Score: 22 - Mismatches: 3 - Search Mode: MisMatchVariablePenalty
GGGGGGGGCCCGGGGGGGGGGGGGGGGG
Sa_Contig45996
Motif: T - SSR start: 53 - SSR end: 72 - Total length: 20 - Score: 16 - Mismatches: 2 - Search Mode: MisMatchVariablePenalty
TCTTTTTTTTTTTTTTGTTT
Sa_Contig45996
Motif: A - SSR start: 208 - SSR end: 224 - Total length: 17 - Score: 17 - Mismatches: 0 - Search Mode: MisMatchVariablePenalty
AAAAAAAAAAAAAAAAA
Sa_Contig46674
Motif: T - SSR start: 61 - SSR end: 84 - Total length: 24 - Score: 16 - Mismatches: 4 - Search Mode: MisMatchVariablePenalty
TTTTCTTTTTTTTTTTACATTTTT
Sa_Contig47040
Motif: A - SSR start: 25 - SSR end: 49 - Total length: 25 - Score: 19 - Mismatches: 3 - Search Mode: MisMatchVariablePenalty
ATAAAAAAAACAAAAAAAAAACAAA
Sa_Contig50006
Motif: A - SSR start: 175 - SSR end: 209 - Total length: 35 - Score: 17 - Mismatches: 9 - Search Mode: MisMatchVariablePenalty
AAAAAACAGAAGAAAAAAAATATAAGAGAAGAGAA
Sa_Contig54579
Motif: AGATGC - SSR start: 150 - SSR end: 167 - Total length: 18 - Score: 18 - Mismatches: 0 - Search Mode: MisMatchVariablePenalty
AGATGCAGATGCAGATGC
Sa_Contig07696
Motif: A - SSR start: 165 - SSR end: 193 - Total length: 29 - Score: 25 - Mismatches: 2 - Search Mode: MisMatchVariablePenalty
AGAAAAAAAAAAAAAAAAAAAAAAACAAA
Sa_Contig07696
Motif: A - SSR start: 200 - SSR end: 225 - Total length: 26 - Score: 26 - Mismatches: 0 - Search Mode: MisMatchVariablePenalty
AAAAAAAAAAAAAAAAAAAAAAAAAA
Sa_Contig13371
Motif: TCC - SSR start: 103 - SSR end: 117 - Total length: 15 - Score: 15 - Mismatches: 0 - Search Mode: MisMatchVariablePenalty
TCCTCCTCCTCCTCC
Sa_Contig16621
Motif: TGGAC - SSR start: 17 - SSR end: 39 - Total length: 23 - Score: 23 - Mismatches: 0 - Search Mode: MisMatchVariablePenalty
TGGACTGGACTGGACTGGACTGG
Sa_Contig17159
Motif: T - SSR start: 1 - SSR end: 28 - Total length: 28 - Score: 28 - Mismatches: 0 - Search Mode: MisMatchVariablePenalty
TTTTTTTTTTTTTTTTTTTTTTTTTTTT
Sa_Contig19927
Motif: TC - SSR start: 186 - SSR end: 225 - Total length: 40 - Score: 18 - Mismatches: 8 - Search Mode: MisMatchVariablePenalty
CTCTTCTCTCTCTCTCGCTCGCTCGCTCGCTCGTTCGTCT
Sa_Contig27285
Motif: CT - SSR start: 68 - SSR end: 98 - Total length: 31 - Score: 17 - Mismatches: 5 - Search Mode: MisMatchVariablePenalty
CTCCTCTGTCATGCTCTCTCTCACTCTCTCT
Sa_Contig33938
Motif: A - SSR start: 198 - SSR end: 225 - Total length: 28 - Score: 28 - Mismatches: 0 - Search Mode: MisMatchVariablePenalty
AAAAAAAAAAAAAAAAAAAAAAAAAAAA
Sa_Contig36701
Motif: GGTGTC - SSR start: 38 - SSR end: 67 - Total length: 30 - Score: 30 - Mismatches: 0 - Search Mode: MisMatchVariablePenalty
GGTGTCGGTGTCGGTGTCGGTGTCGGTGTC
Sa_Contig42795
Motif: ATCC - SSR start: 96 - SSR end: 111 - Total length: 16 - Score: 16 - Mismatches: 0 - Search Mode: MisMatchVariablePenalty
ATCCATCCATCCATCC
Sa_Contig44413
Motif: T - SSR start: 69 - SSR end: 91 - Total length: 23 - Score: 17 - Mismatches: 3 - Search Mode: MisMatchVariablePenalty
TATTTTTTTTTGTTTTTTTGTTT
Sa_Contig50159
Motif: TTG - SSR start: 80 - SSR end: 106 - Total length: 27 - Score: 17 - Mismatches: 3 - Search Mode: MisMatchVariablePenalty
GTTTTGTTGTTGTTGTTATTGTTTTGT
Sa_Contig51600
Motif: AGCAAC - SSR start: 167 - SSR end: 201 - Total length: 35 - Score: 35 - Mismatches: 0 - Search Mode: MisMatchVariablePenalty
AGCAACAGCAACAGCAACAGCAACAGCAACAGCAA
Sa_Contig52878
Motif: AATAC - SSR start: 41 - SSR end: 58 - Total length: 18 - Score: 18 - Mismatches: 0 - Search Mode: MisMatchVariablePenalty
AATACAATACAATACAAT
Sa_Contig14799
Motif: T - SSR start: 1 - SSR end: 32 - Total length: 32 - Score: 26 - Mismatches: 3 - Search Mode: MisMatchVariablePenalty
TTTTTTTTTTTTTTTTTTTTTTTTTAAATTTT
Sa_Contig15569
Motif: TGATCA - SSR start: 2 - SSR end: 19 - Total length: 18 - Score: 18 - Mismatches: 0 - Search Mode: MisMatchVariablePenalty
TGATCATGATCATGATCA
Sa_Contig20585
Motif: T - SSR start: 1 - SSR end: 30 - Total length: 30 - Score: 26 - Mismatches: 2 - Search Mode: MisMatchVariablePenalty
TTTTTTTTTTTTTTTTTTTTTTTTTTGGTT
Sa_Contig30179
Motif: GAA - SSR start: 84 - SSR end: 110 - Total length: 27 - Score: 15 - Mismatches: 3 - Search Mode: MisMatchVariablePenalty
GAAGAAGAAGATGAAGAGGATGAAGAA
Sa_Contig30842
Motif: AT - SSR start: 206 - SSR end: 221 - Total length: 16 - Score: 16 - Mismatches: 0 - Search Mode: MisMatchVariablePenalty
ATATATATATATATAT
Sa_Contig31977
Motif: ATC - SSR start: 7 - SSR end: 30 - Total length: 24 - Score: 16 - Mismatches: 2 - Search Mode: MisMatchVariablePenalty
ATCATCATCATCTTCTTCATCATC
Sa_Contig40485
Motif: T - SSR start: 139 - SSR end: 153 - Total length: 15 - Score: 15 - Mismatches: 0 - Search Mode: MisMatchVariablePenalty
TTTTTTTTTTTTTTT
Sa_Contig48688
Motif: TCATCG - SSR start: 107 - SSR end: 142 - Total length: 36 - Score: 36 - Mismatches: 0 - Search Mode: MisMatchVariablePenalty
TCATCGTCATCGTCATCGTCATCGTCATCGTCATCG
Sa_Contig49470
Motif: A - SSR start: 47 - SSR end: 68 - Total length: 22 - Score: 16 - Mismatches: 3 - Search Mode: MisMatchVariablePenalty
AAAAAAAAAAAAAAAATCACAA
Sa_Contig49490
Motif: T - SSR start: 87 - SSR end: 116 - Total length: 30 - Score: 16 - Mismatches: 7 - Search Mode: MisMatchVariablePenalty
TTCTTATTTTTTTTTTTTTTATCTAATCTT
Sa_Contig49490
Motif: CTGCA - SSR start: 129 - SSR end: 148 - Total length: 20 - Score: 20 - Mismatches: 0 - Search Mode: MisMatchVariablePenalty
CTGCACTGCACTGCACTGCA
Sa_Contig50533
Motif: CAA - SSR start: 135 - SSR end: 163 - Total length: 29 - Score: 17 - Mismatches: 3 - Search Mode: MisMatchVariablePenalty
CAACAACATCACCATCAACAACAACAACA
Sa_Contig50533
Motif: CAA - SSR start: 180 - SSR end: 199 - Total length: 20 - Score: 16 - Mismatches: 1 - Search Mode: MisMatchVariablePenalty
CAACAACAACAACATCAACA
Sa_Contig50933
Motif: A - SSR start: 195 - SSR end: 226 - Total length: 32 - Score: 28 - Mismatches: 2 - Search Mode: MisMatchVariablePenalty
AAAGCAAAAAAAAAAAAAAAAAAAAAAAAAAA
Sa_Contig51267
Motif: TGATT - SSR start: 54 - SSR end: 73 - Total length: 20 - Score: 20 - Mismatches: 0 - Search Mode: MisMatchVariablePenalty
TGATTTGATTTGATTTGATT
Sa_Contig30793
Motif: TGA - SSR start: 46 - SSR end: 68 - Total length: 23 - Score: 19 - Mismatches: 1 - Search Mode: MisMatchVariablePenalty
GATGTTGATGATGATGATGATGA
Sa_Contig31729
Motif: A - SSR start: 213 - SSR end: 227 - Total length: 15 - Score: 15 - Mismatches: 0 - Search Mode: MisMatchVariablePenalty
AAAAAAAAAAAAAAA
Sa_Contig36850
Motif: ATG - SSR start: 110 - SSR end: 139 - Total length: 30 - Score: 22 - Mismatches: 2 - Search Mode: MisMatchVariablePenalty
TGATGAGGATGATTATGATGATGATGATGA
Sa_Contig39438
Motif: T - SSR start: 1 - SSR end: 31 - Total length: 31 - Score: 29 - Mismatches: 1 - Search Mode: MisMatchVariablePenalty
TTTTTTTTTTTTTTTTTTTTTTTTTTTTTGT
Sa_Contig40230
Motif: T - SSR start: 80 - SSR end: 118 - Total length: 39 - Score: 17 - Mismatches: 11 - Search Mode: MisMatchVariablePenalty
TTATTTATTTCTTCTCTGTTTTAACTGTTTTTTTTTTCT
Sa_Contig40293
Motif: T - SSR start: 1 - SSR end: 27 - Total length: 27 - Score: 27 - Mismatches: 0 - Search Mode: MisMatchVariablePenalty
TTTTTTTTTTTTTTTTTTTTTTTTTTT
Sa_Contig42093
Motif: T - SSR start: 1 - SSR end: 24 - Total length: 24 - Score: 24 - Mismatches: 0 - Search Mode: MisMatchVariablePenalty
TTTTTTTTTTTTTTTTTTTTTTTT
Sa_Contig42093
Motif: A - SSR start: 88 - SSR end: 110 - Total length: 23 - Score: 15 - Mismatches: 4 - Search Mode: MisMatchVariablePenalty
AAAAAAAAAAAAGCAGAAACAAA
Sa_Contig43486
Motif: CTG - SSR start: 147 - SSR end: 164 - Total length: 18 - Score: 18 - Mismatches: 0 - Search Mode: MisMatchVariablePenalty
CTGCTGCTGCTGCTGCTG
Sa_Contig45527
Motif: A - SSR start: 124 - SSR end: 150 - Total length: 27 - Score: 15 - Mismatches: 6 - Search Mode: MisMatchVariablePenalty
AAAATTAATATAAAAAATTAAAAAAAA
Sa_Contig55509
Motif: ATAC - SSR start: 100 - SSR end: 116 - Total length: 17 - Score: 17 - Mismatches: 0 - Search Mode: MisMatchVariablePenalty
ATACATACATACATACA
Sa_Contig55632
Motif: G - SSR start: 195 - SSR end: 227 - Total length: 33 - Score: 29 - Mismatches: 2 - Search Mode: MisMatchVariablePenalty
GGCGGGCGGGGGGGGGGGGGGGGGGGGGGGGGG
Sa_Contig55828
Motif: GTG - SSR start: 126 - SSR end: 153 - Total length: 28 - Score: 16 - Mismatches: 3 - Search Mode: MisMatchVariablePenalty
GTGGTGGTGATGGTGGTGGACTGGTGGT
Sa_Contig56384
Motif: TTTA - SSR start: 122 - SSR end: 136 - Total length: 15 - Score: 15 - Mismatches: 0 - Search Mode: MisMatchVariablePenalty
TTTATTTATTTATTT
Sa_Contig14445
Motif: CCA - SSR start: 194 - SSR end: 222 - Total length: 29 - Score: 17 - Mismatches: 3 - Search Mode: MisMatchVariablePenalty
CCACCACCACCACCAGCGCCACCTCCACC
Sa_Contig17559
Motif: A - SSR start: 23 - SSR end: 42 - Total length: 20 - Score: 16 - Mismatches: 2 - Search Mode: MisMatchVariablePenalty
AAAAAAAAGAAAAAAAAGAA
Sa_Contig23357
Motif: T - SSR start: 150 - SSR end: 194 - Total length: 45 - Score: 19 - Mismatches: 13 - Search Mode: MisMatchVariablePenalty
TTATGTTATTATTATTTTTTGGGTTTTTTTTTTCATTTTATCTCT
Sa_Contig25701
Motif: T - SSR start: 1 - SSR end: 31 - Total length: 31 - Score: 27 - Mismatches: 2 - Search Mode: MisMatchVariablePenalty
TTTTTTTTTTTTTTTTTTTTTTTTTTTGGTT
Sa_Contig30239
Motif: TTG - SSR start: 129 - SSR end: 143 - Total length: 15 - Score: 15 - Mismatches: 0 - Search Mode: MisMatchVariablePenalty
TTGTTGTTGTTGTTG
Sa_Contig33695
Motif: TC - SSR start: 13 - SSR end: 38 - Total length: 26 - Score: 26 - Mismatches: 0 - Search Mode: MisMatchVariablePenalty
TCTCTCTCTCTCTCTCTCTCTCTCTC
Sa_Contig34844
Motif: CTCG - SSR start: 121 - SSR end: 147 - Total length: 27 - Score: 27 - Mismatches: 0 - Search Mode: MisMatchVariablePenalty
CTCGCTCGCTCGCTCGCTCGCTCGCTC
Sa_Contig37848
Motif: A - SSR start: 172 - SSR end: 228 - Total length: 57 - Score: 35 - Mismatches: 11 - Search Mode: MisMatchVariablePenalty
AAATTCAAATAGAATAAAAAAATTGACAAATAAAAAAAAAAAAAAAAAAAAAAAAAA
Sa_Contig38993
Motif: CCGTT - SSR start: 136 - SSR end: 156 - Total length: 21 - Score: 21 - Mismatches: 0 - Search Mode: MisMatchVariablePenalty
CCGTTCCGTTCCGTTCCGTTC
Sa_Contig41226
Motif: AGTCG - SSR start: 132 - SSR end: 147 - Total length: 16 - Score: 16 - Mismatches: 0 - Search Mode: MisMatchVariablePenalty
AGTCGAGTCGAGTCGA
Sa_Contig42496
Motif: GAA - SSR start: 53 - SSR end: 75 - Total length: 23 - Score: 19 - Mismatches: 1 - Search Mode: MisMatchVariablePenalty
AGAATGAAGAAGAAGAAGAAGAA
Sa_Contig42861
Motif: A - SSR start: 71 - SSR end: 113 - Total length: 43 - Score: 21 - Mismatches: 11 - Search Mode: MisMatchVariablePenalty
AAAATAAAACAAACAAAAAATCAATTATATAAAAAAAAATTAA
Sa_Contig44382
Motif: AG - SSR start: 110 - SSR end: 134 - Total length: 25 - Score: 17 - Mismatches: 3 - Search Mode: MisMatchVariablePenalty
AGAGAAAGAGAGATGAAGAGAGAGA
Sa_Contig45654
Motif: G - SSR start: 204 - SSR end: 225 - Total length: 22 - Score: 18 - Mismatches: 2 - Search Mode: MisMatchVariablePenalty
GGAGGGGCGGGGGGGGGGGGGG
Sa_Contig46227
Motif: T - SSR start: 1 - SSR end: 31 - Total length: 31 - Score: 29 - Mismatches: 1 - Search Mode: MisMatchVariablePenalty
TTTTTTTTTTTTTTTTTTTTTTTTTTTTATT
Sa_Contig48305
Motif: TGGCA - SSR start: 150 - SSR end: 165 - Total length: 16 - Score: 16 - Mismatches: 0 - Search Mode: MisMatchVariablePenalty
TGGCATGGCATGGCAT
Sa_Contig49506
Motif: ATTG - SSR start: 111 - SSR end: 126 - Total length: 16 - Score: 16 - Mismatches: 0 - Search Mode: MisMatchVariablePenalty
ATTGATTGATTGATTG
Sa_Contig55054
Motif: ATTG - SSR start: 58 - SSR end: 73 - Total length: 16 - Score: 16 - Mismatches: 0 - Search Mode: MisMatchVariablePenalty
ATTGATTGATTGATTG
Sa_Contig09250
Motif: GGT - SSR start: 5 - SSR end: 20 - Total length: 16 - Score: 16 - Mismatches: 0 - Search Mode: MisMatchVariablePenalty
GGTGGTGGTGGTGGTG
Sa_Contig16650
Motif: TTCAG - SSR start: 23 - SSR end: 46 - Total length: 24 - Score: 18 - Mismatches: 1 - Search Mode: MisMatchVariablePenalty
AGTTCAATTCAGTTCAGTTCAGTT
Sa_Contig18814
Motif: TATTTT - SSR start: 46 - SSR end: 63 - Total length: 18 - Score: 18 - Mismatches: 0 - Search Mode: MisMatchVariablePenalty
TATTTTTATTTTTATTTT
Sa_Contig21631
Motif: ACC - SSR start: 151 - SSR end: 173 - Total length: 23 - Score: 19 - Mismatches: 1 - Search Mode: MisMatchVariablePenalty
CCACCACTACCACCACCACCACC
Sa_Contig23274
Motif: A - SSR start: 203 - SSR end: 229 - Total length: 27 - Score: 27 - Mismatches: 0 - Search Mode: MisMatchVariablePenalty
AAAAAAAAAAAAAAAAAAAAAAAAAAA
Sa_Contig28615
Motif: C - SSR start: 1 - SSR end: 41 - Total length: 41 - Score: 31 - Mismatches: 5 - Search Mode: MisMatchVariablePenalty
CCCCCCCCCCCCCCCCCCCCCCCCCCCCTAACCCCCGCCGC
Sa_Contig41363
Motif: T - SSR start: 39 - SSR end: 65 - Total length: 27 - Score: 19 - Mismatches: 4 - Search Mode: MisMatchVariablePenalty
TTTTTGTCGTTTTTTTTTTGTTTTTTT
Sa_Contig42468
Motif: T - SSR start: 190 - SSR end: 218 - Total length: 29 - Score: 15 - Mismatches: 7 - Search Mode: MisMatchVariablePenalty
TTTTTATATATTTTTTTTCTTAATTTTAT
Sa_Contig43296
Motif: ACA - SSR start: 35 - SSR end: 50 - Total length: 16 - Score: 16 - Mismatches: 0 - Search Mode: MisMatchVariablePenalty
ACAACAACAACAACAA
Sa_Contig46478
Motif: TCA - SSR start: 120 - SSR end: 140 - Total length: 21 - Score: 17 - Mismatches: 1 - Search Mode: MisMatchVariablePenalty
TCATCATCATTATCATCATCA
Sa_Contig46666
Motif: AT - SSR start: 87 - SSR end: 115 - Total length: 29 - Score: 22 - Mismatches: 3 - Search Mode: MisMatchVariablePenalty
ATTATATATCTAATATATATATATATATA
Sa_Contig47033
Motif: GTT - SSR start: 85 - SSR end: 106 - Total length: 22 - Score: 18 - Mismatches: 1 - Search Mode: MisMatchVariablePenalty
GTTGTTGTTGTTGTTGTGGTTG
Sa_Contig47881
Motif: TC - SSR start: 47 - SSR end: 62 - Total length: 16 - Score: 16 - Mismatches: 0 - Search Mode: MisMatchVariablePenalty
TCTCTCTCTCTCTCTC
Sa_Contig47965
Motif: T - SSR start: 1 - SSR end: 29 - Total length: 29 - Score: 27 - Mismatches: 1 - Search Mode: MisMatchVariablePenalty
TTTTTTTTTTTTTTTTTTTTTTTTTTGTT
Sa_Contig48512
Motif: ACTCAT - SSR start: 120 - SSR end: 159 - Total length: 40 - Score: 40 - Mismatches: 0 - Search Mode: MisMatchVariablePenalty
ACTCATACTCATACTCATACTCATACTCATACTCATACTC
Sa_Contig48512
Motif: CATC - SSR start: 202 - SSR end: 229 - Total length: 28 - Score: 28 - Mismatches: 0 - Search Mode: MisMatchVariablePenalty
CATCCATCCATCCATCCATCCATCCATC
Sa_Contig50532
Motif: TA - SSR start: 5 - SSR end: 49 - Total length: 45 - Score: 20 - Mismatches: 10 - Search Mode: MisMatchVariablePenalty
TATATATATATATTATGTTATTGTAATATCTAAACATATATAATA
Sa_Contig51481
Motif: A - SSR start: 200 - SSR end: 229 - Total length: 30 - Score: 28 - Mismatches: 1 - Search Mode: MisMatchVariablePenalty
AAGAAAAAAAAAAAAAAAAAAAAAAAAAAA
Sa_Contig52375
Motif: CTT - SSR start: 4 - SSR end: 19 - Total length: 16 - Score: 16 - Mismatches: 0 - Search Mode: MisMatchVariablePenalty
CTTCTTCTTCTTCTTC
Sa_Contig53201
Motif: ATC - SSR start: 137 - SSR end: 153 - Total length: 17 - Score: 17 - Mismatches: 0 - Search Mode: MisMatchVariablePenalty
ATCATCATCATCATCAT
Sa_Contig53353
Motif: T - SSR start: 1 - SSR end: 29 - Total length: 29 - Score: 29 - Mismatches: 0 - Search Mode: MisMatchVariablePenalty
TTTTTTTTTTTTTTTTTTTTTTTTTTTTT
Sa_Contig53598
Motif: TTGT - SSR start: 176 - SSR end: 190 - Total length: 15 - Score: 15 - Mismatches: 0 - Search Mode: MisMatchVariablePenalty
TTGTTTGTTTGTTTG
Sa_Contig56950
Motif: CATG - SSR start: 110 - SSR end: 125 - Total length: 16 - Score: 16 - Mismatches: 0 - Search Mode: MisMatchVariablePenalty
CATGCATGCATGCATG
Sa_Contig56950
Motif: TACG - SSR start: 126 - SSR end: 140 - Total length: 15 - Score: 15 - Mismatches: 0 - Search Mode: MisMatchVariablePenalty
TACGTACGTACGTAC
Sa_Contig07714
Motif: A - SSR start: 167 - SSR end: 194 - Total length: 28 - Score: 16 - Mismatches: 6 - Search Mode: MisMatchVariablePenalty
AAAAAAATAACAGTAGAAAAAAAAAACA
Sa_Contig07714
Motif: A - SSR start: 202 - SSR end: 230 - Total length: 29 - Score: 27 - Mismatches: 1 - Search Mode: MisMatchVariablePenalty
AAACAAAAAAAAAAAAAAAAAAAAAAAAA
Sa_Contig13496
Motif: TTGT - SSR start: 54 - SSR end: 70 - Total length: 17 - Score: 17 - Mismatches: 0 - Search Mode: MisMatchVariablePenalty
TTGTTTGTTTGTTTGTT
Sa_Contig14833
Motif: ATGTT - SSR start: 85 - SSR end: 100 - Total length: 16 - Score: 16 - Mismatches: 0 - Search Mode: MisMatchVariablePenalty
ATGTTATGTTATGTTA
Sa_Contig33993
Motif: T - SSR start: 1 - SSR end: 20 - Total length: 20 - Score: 20 - Mismatches: 0 - Search Mode: MisMatchVariablePenalty
TTTTTTTTTTTTTTTTTTTT
Sa_Contig34244
Motif: GA - SSR start: 180 - SSR end: 207 - Total length: 28 - Score: 22 - Mismatches: 2 - Search Mode: MisMatchVariablePenalty
GAGAGAGAGAGAGAGAGAGAGTCAGAGA
Sa_Contig36003
Motif: TG - SSR start: 197 - SSR end: 211 - Total length: 15 - Score: 15 - Mismatches: 0 - Search Mode: MisMatchVariablePenalty
TGTGTGTGTGTGTGT
Sa_Contig40840
Motif: T - SSR start: 1 - SSR end: 19 - Total length: 19 - Score: 17 - Mismatches: 1 - Search Mode: MisMatchVariablePenalty
TTTTTTTTTTTTTTTTGTT
Sa_Contig44509
Motif: T - SSR start: 1 - SSR end: 17 - Total length: 17 - Score: 15 - Mismatches: 1 - Search Mode: MisMatchVariablePenalty
TTTTTTTTTTTTTTTAT
Sa_Contig47209
Motif: CTT - SSR start: 21 - SSR end: 36 - Total length: 16 - Score: 16 - Mismatches: 0 - Search Mode: MisMatchVariablePenalty
CTTCTTCTTCTTCTTC
Sa_Contig48550
Motif: CT - SSR start: 1 - SSR end: 46 - Total length: 46 - Score: 15 - Mismatches: 12 - Search Mode: MisMatchVariablePenalty
TCTCTCAGTCCCTCGTCCACTCTTCCTCTCTCTGCTGCTCTTCTTC
Sa_Contig50185
Motif: TGA - SSR start: 203 - SSR end: 217 - Total length: 15 - Score: 15 - Mismatches: 0 - Search Mode: MisMatchVariablePenalty
TGATGATGATGATGA
Sa_Contig51060
Motif: T - SSR start: 93 - SSR end: 122 - Total length: 30 - Score: 24 - Mismatches: 3 - Search Mode: MisMatchVariablePenalty
TCTTTCTTTTTTTTTTTTTTTTTTTTTTAT
Sa_Contig54940
Motif: TGGA - SSR start: 10 - SSR end: 35 - Total length: 26 - Score: 21 - Mismatches: 1 - Search Mode: MisMatchVariablePenalty
GATGGATTGGATGGATGGATGGATGG
Sa_Contig56223
Motif: TTC - SSR start: 160 - SSR end: 178 - Total length: 19 - Score: 15 - Mismatches: 1 - Search Mode: MisMatchVariablePenalty
TCTTCTTTTTCTTCTTCTT
Sa_Contig03117
Motif: ATCA - SSR start: 13 - SSR end: 28 - Total length: 16 - Score: 16 - Mismatches: 0 - Search Mode: MisMatchVariablePenalty
ATCAATCAATCAATCA
Sa_Contig03117
Motif: G - SSR start: 204 - SSR end: 230 - Total length: 27 - Score: 25 - Mismatches: 1 - Search Mode: MisMatchVariablePenalty
GGCGGGGGGGGGGGGGGGGGGGGGGGG
Sa_Contig13784
Motif: A - SSR start: 65 - SSR end: 91 - Total length: 27 - Score: 21 - Mismatches: 3 - Search Mode: MisMatchVariablePenalty
AAATATAAAAAAAAAAAAAAAAAAACA
Sa_Contig14068
Motif: A - SSR start: 204 - SSR end: 231 - Total length: 28 - Score: 28 - Mismatches: 0 - Search Mode: MisMatchVariablePenalty
AAAAAAAAAAAAAAAAAAAAAAAAAAAA
Sa_Contig19556
Motif: TTAT - SSR start: 84 - SSR end: 105 - Total length: 22 - Score: 22 - Mismatches: 0 - Search Mode: MisMatchVariablePenalty
TTATTTATTTATTTATTTATTT
Sa_Contig27971
Motif: G - SSR start: 166 - SSR end: 197 - Total length: 32 - Score: 22 - Mismatches: 5 - Search Mode: MisMatchVariablePenalty
GGGGGGGGGGGTGGGGTTTGGGGGGGGGGGTG
Sa_Contig27971
Motif: G - SSR start: 207 - SSR end: 231 - Total length: 25 - Score: 25 - Mismatches: 0 - Search Mode: MisMatchVariablePenalty
GGGGGGGGGGGGGGGGGGGGGGGGG
Sa_Contig28737
Motif: AGC - SSR start: 94 - SSR end: 108 - Total length: 15 - Score: 15 - Mismatches: 0 - Search Mode: MisMatchVariablePenalty
AGCAGCAGCAGCAGC
Sa_Contig28737
Motif: GAT - SSR start: 214 - SSR end: 231 - Total length: 18 - Score: 18 - Mismatches: 0 - Search Mode: MisMatchVariablePenalty
GATGATGATGATGATGAT
Sa_Contig29900
Motif: TGC - SSR start: 19 - SSR end: 36 - Total length: 18 - Score: 18 - Mismatches: 0 - Search Mode: MisMatchVariablePenalty
TGCTGCTGCTGCTGCTGC
Sa_Contig34089
Motif: TGA - SSR start: 80 - SSR end: 113 - Total length: 34 - Score: 34 - Mismatches: 0 - Search Mode: MisMatchVariablePenalty
TGATGATGATGATGATGATGATGATGATGATGAT
Sa_Contig49950
Motif: CTA - SSR start: 23 - SSR end: 45 - Total length: 23 - Score: 23 - Mismatches: 0 - Search Mode: MisMatchVariablePenalty
CTACTACTACTACTACTACTACT
Sa_Contig54340
Motif: AAAAT - SSR start: 8 - SSR end: 22 - Total length: 15 - Score: 15 - Mismatches: 0 - Search Mode: MisMatchVariablePenalty
AAAATAAAATAAAAT
Sa_Contig57125
Motif: T - SSR start: 212 - SSR end: 231 - Total length: 20 - Score: 20 - Mismatches: 0 - Search Mode: MisMatchVariablePenalty
TTTTTTTTTTTTTTTTTTTT
Sa_Contig00554
Motif: TCAAT - SSR start: 89 - SSR end: 103 - Total length: 15 - Score: 15 - Mismatches: 0 - Search Mode: MisMatchVariablePenalty
TCAATTCAATTCAAT
Sa_Contig34960
Motif: TCAT - SSR start: 14 - SSR end: 36 - Total length: 23 - Score: 18 - Mismatches: 1 - Search Mode: MisMatchVariablePenalty
TTCAATCATTCATTCATTCATTC
Sa_Contig37648
Motif: AG - SSR start: 60 - SSR end: 93 - Total length: 34 - Score: 17 - Mismatches: 7 - Search Mode: MisMatchVariablePenalty
AGAGAGAGAAGGAGGAGGTTAGAGAGAGGGAGAG
Sa_Contig39879
Motif: TCAT - SSR start: 70 - SSR end: 92 - Total length: 23 - Score: 23 - Mismatches: 0 - Search Mode: MisMatchVariablePenalty
TCATTCATTCATTCATTCATTCA
Sa_Contig54179
Motif: TC - SSR start: 51 - SSR end: 83 - Total length: 33 - Score: 17 - Mismatches: 6 - Search Mode: MisMatchVariablePenalty
CTCTCCTCCCTCTACTCTCTATTCTCTCTCCCT
Sa_Contig05960
Motif: G - SSR start: 196 - SSR end: 233 - Total length: 38 - Score: 32 - Mismatches: 3 - Search Mode: MisMatchVariablePenalty
GGGTGGGGGGGGGGGGGGGGGGGGGGGGGTGGAGGGGG
Sa_Contig13578
Motif: GCA - SSR start: 20 - SSR end: 36 - Total length: 17 - Score: 17 - Mismatches: 0 - Search Mode: MisMatchVariablePenalty
GCAGCAGCAGCAGCAGC
Sa_Contig23635
Motif: AAAC - SSR start: 136 - SSR end: 159 - Total length: 24 - Score: 19 - Mismatches: 1 - Search Mode: MisMatchVariablePenalty
AAACAAACAAACAAACAAAAAAAC
Sa_Contig28517
Motif: G - SSR start: 205 - SSR end: 233 - Total length: 29 - Score: 23 - Mismatches: 3 - Search Mode: MisMatchVariablePenalty
GGGGGGGGGGGGGGGGGCGTTGGGGGGGG
Sa_Contig30810
Motif: CCATCT - SSR start: 47 - SSR end: 75 - Total length: 29 - Score: 29 - Mismatches: 0 - Search Mode: MisMatchVariablePenalty
CCATCTCCATCTCCATCTCCATCTCCATC
Sa_Contig30810
Motif: TGG - SSR start: 117 - SSR end: 131 - Total length: 15 - Score: 15 - Mismatches: 0 - Search Mode: MisMatchVariablePenalty
TGGTGGTGGTGGTGG
Sa_Contig33141
Motif: C - SSR start: 181 - SSR end: 233 - Total length: 53 - Score: 39 - Mismatches: 7 - Search Mode: MisMatchVariablePenalty
CCGTCCCACCCCCCCCCCCCCCACACCCACCACCCCCCCCCCCCCCCCCCCCC
Sa_Contig38027
Motif: AATAA - SSR start: 143 - SSR end: 159 - Total length: 17 - Score: 17 - Mismatches: 0 - Search Mode: MisMatchVariablePenalty
AATAAAATAAAATAAAA
Sa_Contig39518
Motif: C - SSR start: 2 - SSR end: 33 - Total length: 32 - Score: 28 - Mismatches: 2 - Search Mode: MisMatchVariablePenalty
CCACCCCCCCCCCCCCCCCCCCCCCCCCCGCC
Sa_Contig41437
Motif: AAC - SSR start: 92 - SSR end: 106 - Total length: 15 - Score: 15 - Mismatches: 0 - Search Mode: MisMatchVariablePenalty
AACAACAACAACAAC
Sa_Contig48293
Motif: AAAG - SSR start: 195 - SSR end: 214 - Total length: 20 - Score: 15 - Mismatches: 1 - Search Mode: MisMatchVariablePenalty
AAAGAAAAAAAGAAAGAAAG
Sa_Contig48378
Motif: AT - SSR start: 147 - SSR end: 170 - Total length: 24 - Score: 19 - Mismatches: 2 - Search Mode: MisMatchVariablePenalty
ATATGTAATATATATATATATATA
Sa_Contig48378
Motif: GTG - SSR start: 191 - SSR end: 206 - Total length: 16 - Score: 16 - Mismatches: 0 - Search Mode: MisMatchVariablePenalty
GTGGTGGTGGTGGTGG
Sa_Contig48439
Motif: TCCC - SSR start: 1 - SSR end: 27 - Total length: 27 - Score: 27 - Mismatches: 0 - Search Mode: MisMatchVariablePenalty
TCCCTCCCTCCCTCCCTCCCTCCCTCC
Sa_Contig49941
Motif: A - SSR start: 21 - SSR end: 68 - Total length: 48 - Score: 18 - Mismatches: 15 - Search Mode: MisMatchVariablePenalty
ATAAATTAAATCAAAAAAAAGAAGAAAAAGAAAATAGTAACACCAATA
Sa_Contig50936
Motif: CT - SSR start: 177 - SSR end: 205 - Total length: 29 - Score: 17 - Mismatches: 5 - Search Mode: MisMatchVariablePenalty
TCTCCCCCTCTCCTCTCTCTCTCTTCCTC
Sa_Contig52914
Motif: TGT - SSR start: 212 - SSR end: 233 - Total length: 22 - Score: 18 - Mismatches: 1 - Search Mode: MisMatchVariablePenalty
TGTTGTTGTTGTTGTTTTTGTT
Sa_Contig55826
Motif: AGAA - SSR start: 130 - SSR end: 144 - Total length: 15 - Score: 15 - Mismatches: 0 - Search Mode: MisMatchVariablePenalty
AGAAAGAAAGAAAGA
Sa_Contig56425
Motif: CCCT - SSR start: 132 - SSR end: 150 - Total length: 19 - Score: 19 - Mismatches: 0 - Search Mode: MisMatchVariablePenalty
CCCTCCCTCCCTCCCTCCC
Sa_Contig13407
Motif: CTCTC - SSR start: 207 - SSR end: 233 - Total length: 27 - Score: 27 - Mismatches: 0 - Search Mode: MisMatchVariablePenalty
CTCTCCTCTCCTCTCCTCTCCTCTCCT
Sa_Contig13605
Motif: A - SSR start: 37 - SSR end: 69 - Total length: 33 - Score: 15 - Mismatches: 9 - Search Mode: MisMatchVariablePenalty
AAAAAAAAAGAAAACAACCCAAACTAACCAAAA
Sa_Contig33309
Motif: A - SSR start: 201 - SSR end: 234 - Total length: 34 - Score: 30 - Mismatches: 2 - Search Mode: MisMatchVariablePenalty
ACAAGAAAAAAAAAAAAAAAAAAAAAAAAAAAAA
Sa_Contig34939
Motif: GAT - SSR start: 23 - SSR end: 37 - Total length: 15 - Score: 15 - Mismatches: 0 - Search Mode: MisMatchVariablePenalty
GATGATGATGATGAT
Sa_Contig38215
Motif: TG - SSR start: 196 - SSR end: 221 - Total length: 26 - Score: 20 - Mismatches: 2 - Search Mode: MisMatchVariablePenalty
TGCTGTGTGTGTGTGTGTGTGTGATG
Sa_Contig56532
Motif: A - SSR start: 55 - SSR end: 82 - Total length: 28 - Score: 22 - Mismatches: 3 - Search Mode: MisMatchVariablePenalty
AAAAAAAAGAAAAAAAAAGAAAAGAAAA
Sa_Contig56532
Motif: CT - SSR start: 144 - SSR end: 188 - Total length: 45 - Score: 19 - Mismatches: 11 - Search Mode: MisMatchVariablePenalty
TCATCTTCCTCTTCCTTCTTCGCTCTCTTCACTCACTCTCTCTCT
Sa_Contig56871
Motif: A - SSR start: 208 - SSR end: 234 - Total length: 27 - Score: 27 - Mismatches: 0 - Search Mode: MisMatchVariablePenalty
AAAAAAAAAAAAAAAAAAAAAAAAAAA
Sa_Contig06380
Motif: A - SSR start: 210 - SSR end: 235 - Total length: 26 - Score: 26 - Mismatches: 0 - Search Mode: MisMatchVariablePenalty
AAAAAAAAAAAAAAAAAAAAAAAAAA
Sa_Contig21040
Motif: T - SSR start: 1 - SSR end: 21 - Total length: 21 - Score: 21 - Mismatches: 0 - Search Mode: MisMatchVariablePenalty
TTTTTTTTTTTTTTTTTTTTT
Sa_Contig29200
Motif: A - SSR start: 209 - SSR end: 235 - Total length: 27 - Score: 27 - Mismatches: 0 - Search Mode: MisMatchVariablePenalty
AAAAAAAAAAAAAAAAAAAAAAAAAAA
Sa_Contig34275
Motif: GAT - SSR start: 190 - SSR end: 218 - Total length: 29 - Score: 26 - Mismatches: 1 - Search Mode: MisMatchVariablePenalty
ATGAGATGATGATGATGATGATGATGATG
Sa_Contig36140
Motif: GGC - SSR start: 189 - SSR end: 205 - Total length: 17 - Score: 17 - Mismatches: 0 - Search Mode: MisMatchVariablePenalty
GGCGGCGGCGGCGGCGG
Sa_Contig38492
Motif: AG - SSR start: 212 - SSR end: 234 - Total length: 23 - Score: 20 - Mismatches: 1 - Search Mode: MisMatchVariablePenalty
AGAGAGAGAGAGAGAAAGAGAGA
Sa_Contig38748
Motif: TAT - SSR start: 110 - SSR end: 127 - Total length: 18 - Score: 18 - Mismatches: 0 - Search Mode: MisMatchVariablePenalty
TATTATTATTATTATTAT
Sa_Contig39734
Motif: C - SSR start: 200 - SSR end: 222 - Total length: 23 - Score: 23 - Mismatches: 0 - Search Mode: MisMatchVariablePenalty
CCCCCCCCCCCCCCCCCCCCCCC
Sa_Contig42744
Motif: T - SSR start: 210 - SSR end: 235 - Total length: 26 - Score: 22 - Mismatches: 2 - Search Mode: MisMatchVariablePenalty
TGTTTTTTTGTTTTTTTTTTTTTTTT
Sa_Contig45267
Motif: ATC - SSR start: 104 - SSR end: 118 - Total length: 15 - Score: 15 - Mismatches: 0 - Search Mode: MisMatchVariablePenalty
ATCATCATCATCATC
Sa_Contig45690
Motif: A - SSR start: 206 - SSR end: 235 - Total length: 30 - Score: 28 - Mismatches: 1 - Search Mode: MisMatchVariablePenalty
AATAAAAAAAAAAAAAAAAAAAAAAAAAAA
Sa_Contig46224
Motif: T - SSR start: 1 - SSR end: 16 - Total length: 16 - Score: 16 - Mismatches: 0 - Search Mode: MisMatchVariablePenalty
TTTTTTTTTTTTTTTT
Sa_Contig46542
Motif: TCA - SSR start: 178 - SSR end: 192 - Total length: 15 - Score: 15 - Mismatches: 0 - Search Mode: MisMatchVariablePenalty
TCATCATCATCATCA
Sa_Contig47596
Motif: C - SSR start: 1 - SSR end: 42 - Total length: 42 - Score: 28 - Mismatches: 7 - Search Mode: MisMatchVariablePenalty
CCCCCCCCCCCCCCCCCCCCCCCCCATCCCCATCCCTAACCC
Sa_Contig51324
Motif: GGCGAT - SSR start: 17 - SSR end: 46 - Total length: 30 - Score: 23 - Mismatches: 1 - Search Mode: MisMatchVariablePenalty
GGCGATGGCGATGGCGATGGCGACGGCGAT
Sa_Contig14285
Motif: CAAGC - SSR start: 1 - SSR end: 17 - Total length: 17 - Score: 17 - Mismatches: 0 - Search Mode: MisMatchVariablePenalty
CAAGCCAAGCCAAGCCA
Sa_Contig14709
Motif: AAG - SSR start: 221 - SSR end: 235 - Total length: 15 - Score: 15 - Mismatches: 0 - Search Mode: MisMatchVariablePenalty
AAGAAGAAGAAGAAG
Sa_Contig16493
Motif: TC - SSR start: 31 - SSR end: 52 - Total length: 22 - Score: 19 - Mismatches: 1 - Search Mode: MisMatchVariablePenalty
TCTCTCTCTCTCCCTCTCTCTC
Sa_Contig25957
Motif: T - SSR start: 1 - SSR end: 30 - Total length: 30 - Score: 30 - Mismatches: 0 - Search Mode: MisMatchVariablePenalty
TTTTTTTTTTTTTTTTTTTTTTTTTTTTTT
Sa_Contig27992
Motif: CT - SSR start: 106 - SSR end: 127 - Total length: 22 - Score: 15 - Mismatches: 3 - Search Mode: MisMatchVariablePenalty
CTCTCCCTCTCTCTTCCTCTCT
Sa_Contig30574
Motif: T - SSR start: 142 - SSR end: 171 - Total length: 30 - Score: 18 - Mismatches: 6 - Search Mode: MisMatchVariablePenalty
TTGTTGTTTTTTTTTGTTTTATGTTGTTTT
Sa_Contig36675
Motif: T - SSR start: 35 - SSR end: 59 - Total length: 25 - Score: 21 - Mismatches: 2 - Search Mode: MisMatchVariablePenalty
TTTTTTTTTTATTTTTTTTATTTTT
Sa_Contig37814
Motif: ATG - SSR start: 56 - SSR end: 86 - Total length: 31 - Score: 23 - Mismatches: 2 - Search Mode: MisMatchVariablePenalty
ATGATGATGAAGTTGATGATGATGATGATGA
Sa_Contig41214
Motif: TCT - SSR start: 6 - SSR end: 46 - Total length: 41 - Score: 29 - Mismatches: 3 - Search Mode: MisMatchVariablePenalty
TCTTCTTCTTCTTCTTCTTCTTCTTCTTCCTCCTCATCTTC
Sa_Contig41843
Motif: GAT - SSR start: 192 - SSR end: 232 - Total length: 41 - Score: 17 - Mismatches: 6 - Search Mode: MisMatchVariablePenalty
GATGAGGATGAAGAAGAAGATTATGAAGATGATGATGATGA
Sa_Contig44460
Motif: ACG - SSR start: 86 - SSR end: 104 - Total length: 19 - Score: 15 - Mismatches: 1 - Search Mode: MisMatchVariablePenalty
GACGACCACGACGACGACG
Sa_Contig45228
Motif: CCTAA - SSR start: 2 - SSR end: 18 - Total length: 17 - Score: 17 - Mismatches: 0 - Search Mode: MisMatchVariablePenalty
CCTAACCTAACCTAACC
Sa_Contig48057
Motif: GA - SSR start: 72 - SSR end: 97 - Total length: 26 - Score: 16 - Mismatches: 4 - Search Mode: MisMatchVariablePenalty
AGAGAAAGGAGACGAGAGAGAAGAGA
Sa_Contig49518
Motif: ACCGCC - SSR start: 58 - SSR end: 82 - Total length: 25 - Score: 25 - Mismatches: 0 - Search Mode: MisMatchVariablePenalty
ACCGCCACCGCCACCGCCACCGCCA
Sa_Contig49518
Motif: CAC - SSR start: 120 - SSR end: 134 - Total length: 15 - Score: 15 - Mismatches: 0 - Search Mode: MisMatchVariablePenalty
CACCACCACCACCAC
Sa_Contig49518
Motif: A - SSR start: 209 - SSR end: 236 - Total length: 28 - Score: 28 - Mismatches: 0 - Search Mode: MisMatchVariablePenalty
AAAAAAAAAAAAAAAAAAAAAAAAAAAA
Sa_Contig15737
Motif: TAAGGG - SSR start: 130 - SSR end: 147 - Total length: 18 - Score: 18 - Mismatches: 0 - Search Mode: MisMatchVariablePenalty
TAAGGGTAAGGGTAAGGG
Sa_Contig24384
Motif: A - SSR start: 44 - SSR end: 68 - Total length: 25 - Score: 15 - Mismatches: 5 - Search Mode: MisMatchVariablePenalty
AAAAAAAAAACAATAAACATAAATA
Sa_Contig24689
Motif: GAT - SSR start: 195 - SSR end: 237 - Total length: 43 - Score: 27 - Mismatches: 4 - Search Mode: MisMatchVariablePenalty
GATGACGATGATGATGAGGATGATGATGAGGACGATGATGATG
Sa_Contig28308
Motif: A - SSR start: 31 - SSR end: 53 - Total length: 23 - Score: 15 - Mismatches: 4 - Search Mode: MisMatchVariablePenalty
AACATCAAAAAAAATAAAAAAAA
Sa_Contig33338
Motif: T - SSR start: 1 - SSR end: 28 - Total length: 28 - Score: 28 - Mismatches: 0 - Search Mode: MisMatchVariablePenalty
TTTTTTTTTTTTTTTTTTTTTTTTTTTT
Sa_Contig33724
Motif: CT - SSR start: 134 - SSR end: 170 - Total length: 37 - Score: 15 - Mismatches: 9 - Search Mode: MisMatchVariablePenalty
CTTCCTCTCTCTATCTCTCAGCTCTCCTCCTCCTATC
Sa_Contig37308
Motif: ATCT - SSR start: 128 - SSR end: 156 - Total length: 29 - Score: 20 - Mismatches: 2 - Search Mode: MisMatchVariablePenalty
TATCCATCTATCTATCTATCTATCATCTA
Sa_Contig44537
Motif: A - SSR start: 209 - SSR end: 237 - Total length: 29 - Score: 27 - Mismatches: 1 - Search Mode: MisMatchVariablePenalty
AAGAAAAAAAAAAAAAAAAAAAAAAAAAA
Sa_Contig53154
Motif: G - SSR start: 146 - SSR end: 173 - Total length: 28 - Score: 24 - Mismatches: 2 - Search Mode: MisMatchVariablePenalty
GGGGGGGGGGGGGGAGGGGGGGGAGGGG
Sa_Contig13754
Motif: CT - SSR start: 106 - SSR end: 133 - Total length: 28 - Score: 17 - Mismatches: 4 - Search Mode: MisMatchVariablePenalty
TCTCATGTGCTCCTCTCTCTCTCTCTCT
Sa_Contig15039
Motif: A - SSR start: 182 - SSR end: 198 - Total length: 17 - Score: 15 - Mismatches: 1 - Search Mode: MisMatchVariablePenalty
AAAAAAAAAGAAAAAAA
Sa_Contig23734
Motif: AG - SSR start: 197 - SSR end: 229 - Total length: 33 - Score: 21 - Mismatches: 5 - Search Mode: MisMatchVariablePenalty
AGAGAGAGAGAAGATAGAGAGAGTAGGAAGAGA
Sa_Contig45743
Motif: T - SSR start: 1 - SSR end: 28 - Total length: 28 - Score: 28 - Mismatches: 0 - Search Mode: MisMatchVariablePenalty
TTTTTTTTTTTTTTTTTTTTTTTTTTTT
Sa_Contig51773
Motif: AAC - SSR start: 40 - SSR end: 56 - Total length: 17 - Score: 17 - Mismatches: 0 - Search Mode: MisMatchVariablePenalty
AACAACAACAACAACAA
Sa_Contig52805
Motif: A - SSR start: 22 - SSR end: 49 - Total length: 28 - Score: 18 - Mismatches: 5 - Search Mode: MisMatchVariablePenalty
AAAACATGAAAGTAAAAAAAAAAAAAAA
Sa_Contig54869
Motif: A - SSR start: 75 - SSR end: 124 - Total length: 50 - Score: 20 - Mismatches: 15 - Search Mode: MisMatchVariablePenalty
AGAAAAGTAGAAAAAAAAACGAAGAAAATCAAAAAACAAAGATGAATGAA
Sa_Contig18230
Motif: GTC - SSR start: 42 - SSR end: 57 - Total length: 16 - Score: 16 - Mismatches: 0 - Search Mode: MisMatchVariablePenalty
GTCGTCGTCGTCGTCG
Sa_Contig24509
Motif: C - SSR start: 29 - SSR end: 73 - Total length: 45 - Score: 19 - Mismatches: 13 - Search Mode: MisMatchVariablePenalty
CCCACCACCACCTTCCCCACCACACCCCCCCCAACCACACCCACC
Sa_Contig29358
Motif: GA - SSR start: 25 - SSR end: 47 - Total length: 23 - Score: 18 - Mismatches: 2 - Search Mode: MisMatchVariablePenalty
GAGAGAGAGAGAGAGAGGAGCGA
Sa_Contig31957
Motif: T - SSR start: 1 - SSR end: 21 - Total length: 21 - Score: 21 - Mismatches: 0 - Search Mode: MisMatchVariablePenalty
TTTTTTTTTTTTTTTTTTTTT
Sa_Contig35523
Motif: T - SSR start: 165 - SSR end: 197 - Total length: 33 - Score: 15 - Mismatches: 9 - Search Mode: MisMatchVariablePenalty
TTTTTTATGTGTTGTTTAGATTTTTTTTGGTTT
Sa_Contig37092
Motif: T - SSR start: 1 - SSR end: 31 - Total length: 31 - Score: 27 - Mismatches: 2 - Search Mode: MisMatchVariablePenalty
TTTTTTTTTTTTTTTTTTTTTTTTTTTAGTT
Sa_Contig37277
Motif: AG - SSR start: 98 - SSR end: 132 - Total length: 35 - Score: 19 - Mismatches: 6 - Search Mode: MisMatchVariablePenalty
AGAAGAGAGAGAGAGGGAGTAGCTAGAGAGAAGAG
Sa_Contig41072
Motif: T - SSR start: 86 - SSR end: 126 - Total length: 41 - Score: 19 - Mismatches: 11 - Search Mode: MisMatchVariablePenalty
TTATTTTCTTTGAATTTTTTTTGTGATTTTTTTGTTAATTT
Sa_Contig41387
Motif: AT - SSR start: 61 - SSR end: 85 - Total length: 25 - Score: 18 - Mismatches: 3 - Search Mode: MisMatchVariablePenalty
TATTATATAATATATATATATAAAT
Sa_Contig45468
Motif: CGG - SSR start: 42 - SSR end: 56 - Total length: 15 - Score: 15 - Mismatches: 0 - Search Mode: MisMatchVariablePenalty
CGGCGGCGGCGGCGG
Sa_Contig50378
Motif: CTAG - SSR start: 33 - SSR end: 49 - Total length: 17 - Score: 17 - Mismatches: 0 - Search Mode: MisMatchVariablePenalty
CTAGCTAGCTAGCTAGC
Sa_Contig51804
Motif: T - SSR start: 1 - SSR end: 15 - Total length: 15 - Score: 15 - Mismatches: 0 - Search Mode: MisMatchVariablePenalty
TTTTTTTTTTTTTTT
Sa_Contig07885
Motif: T - SSR start: 103 - SSR end: 158 - Total length: 56 - Score: 20 - Mismatches: 18 - Search Mode: MisMatchVariablePenalty
TGTTTTTTTTATGTTCTGTTTTGTTGTTTGTTGATTTGTGTTGGTTTGTTGATATT
Sa_Contig14590
Motif: A - SSR start: 215 - SSR end: 240 - Total length: 26 - Score: 26 - Mismatches: 0 - Search Mode: MisMatchVariablePenalty
AAAAAAAAAAAAAAAAAAAAAAAAAA
Sa_Contig15553
Motif: T - SSR start: 1 - SSR end: 32 - Total length: 32 - Score: 28 - Mismatches: 2 - Search Mode: MisMatchVariablePenalty
TTTTTTTTTTTTTTTTTTTTTTTTTTTTAATT
Sa_Contig19537
Motif: ACAAAC - SSR start: 8 - SSR end: 40 - Total length: 33 - Score: 26 - Mismatches: 1 - Search Mode: MisMatchVariablePenalty
ACAAACACAAACACAAACACAAACATAAACACA
Sa_Contig26441
Motif: GAGGC - SSR start: 193 - SSR end: 207 - Total length: 15 - Score: 15 - Mismatches: 0 - Search Mode: MisMatchVariablePenalty
GAGGCGAGGCGAGGC
Sa_Contig28953
Motif: CTC - SSR start: 176 - SSR end: 220 - Total length: 45 - Score: 26 - Mismatches: 5 - Search Mode: MisMatchVariablePenalty
CTCCTCCTCCTCCTCCTCCTCCATCTCTCCTCCTACCCCATCCTC
Sa_Contig30629
Motif: A - SSR start: 126 - SSR end: 190 - Total length: 65 - Score: 27 - Mismatches: 19 - Search Mode: MisMatchVariablePenalty
AATAATAAAAAAAAAAGACGAATTACATACAAATCAAAAGAATAATCAAAGAAAAAAAAGAAATA
Sa_Contig36015
Motif: CCTT - SSR start: 23 - SSR end: 37 - Total length: 15 - Score: 15 - Mismatches: 0 - Search Mode: MisMatchVariablePenalty
CCTTCCTTCCTTCCT
Sa_Contig37095
Motif: T - SSR start: 161 - SSR end: 180 - Total length: 20 - Score: 16 - Mismatches: 2 - Search Mode: MisMatchVariablePenalty
TTTTTTTTGCTTTTTTTTTT
Sa_Contig40289
Motif: TCT - SSR start: 163 - SSR end: 179 - Total length: 17 - Score: 17 - Mismatches: 0 - Search Mode: MisMatchVariablePenalty
TCTTCTTCTTCTTCTTC
Sa_Contig43051
Motif: AACCC - SSR start: 213 - SSR end: 240 - Total length: 28 - Score: 28 - Mismatches: 0 - Search Mode: MisMatchVariablePenalty
AACCCAACCCAACCCAACCCAACCCAAC
Sa_Contig44155
Motif: T - SSR start: 1 - SSR end: 22 - Total length: 22 - Score: 22 - Mismatches: 0 - Search Mode: MisMatchVariablePenalty
TTTTTTTTTTTTTTTTTTTTTT
Sa_Contig51537
Motif: A - SSR start: 214 - SSR end: 240 - Total length: 27 - Score: 27 - Mismatches: 0 - Search Mode: MisMatchVariablePenalty
AAAAAAAAAAAAAAAAAAAAAAAAAAA
Sa_Contig53764
Motif: CCA - SSR start: 187 - SSR end: 215 - Total length: 29 - Score: 29 - Mismatches: 0 - Search Mode: MisMatchVariablePenalty
CCACCACCACCACCACCACCACCACCACC
Sa_Contig00331
Motif: A - SSR start: 46 - SSR end: 73 - Total length: 28 - Score: 24 - Mismatches: 2 - Search Mode: MisMatchVariablePenalty
AAAAAAAAAAAAAAAAAAAAGGAAAAAA
Sa_Contig13937
Motif: A - SSR start: 36 - SSR end: 68 - Total length: 33 - Score: 15 - Mismatches: 9 - Search Mode: MisMatchVariablePenalty
AAAAAAAAGTAACTAATAAAAGATAAAGAAGAA
Sa_Contig15649
Motif: T - SSR start: 1 - SSR end: 17 - Total length: 17 - Score: 17 - Mismatches: 0 - Search Mode: MisMatchVariablePenalty
TTTTTTTTTTTTTTTTT
Sa_Contig23175
Motif: AG - SSR start: 112 - SSR end: 141 - Total length: 30 - Score: 17 - Mismatches: 5 - Search Mode: MisMatchVariablePenalty
AGATGAGGAGGCAGAGAGAGAGAGACAGAG
Sa_Contig24848
Motif: GAG - SSR start: 157 - SSR end: 173 - Total length: 17 - Score: 17 - Mismatches: 0 - Search Mode: MisMatchVariablePenalty
GAGGAGGAGGAGGAGGA
Sa_Contig27537
Motif: ACA - SSR start: 4 - SSR end: 23 - Total length: 20 - Score: 20 - Mismatches: 0 - Search Mode: MisMatchVariablePenalty
ACAACAACAACAACAACAAC
Sa_Contig28684
Motif: T - SSR start: 169 - SSR end: 199 - Total length: 31 - Score: 29 - Mismatches: 1 - Search Mode: MisMatchVariablePenalty
TTTTTTTTTTTTTTTTTTTTTTTGTTTTTTT
Sa_Contig30743
Motif: ATG - SSR start: 1 - SSR end: 23 - Total length: 23 - Score: 23 - Mismatches: 0 - Search Mode: MisMatchVariablePenalty
ATGATGATGATGATGATGATGAT
Sa_Contig42319
Motif: CCT - SSR start: 2 - SSR end: 20 - Total length: 19 - Score: 16 - Mismatches: 1 - Search Mode: MisMatchVariablePenalty
TCCCCTCCTCCTCCTCCTC
Sa_Contig42618
Motif: CTC - SSR start: 210 - SSR end: 235 - Total length: 26 - Score: 15 - Mismatches: 3 - Search Mode: MisMatchVariablePenalty
CCTCTCCTCCTCCTCCTCTTCCGTCC
Sa_Contig45280
Motif: TC - SSR start: 14 - SSR end: 28 - Total length: 15 - Score: 15 - Mismatches: 0 - Search Mode: MisMatchVariablePenalty
TCTCTCTCTCTCTCT
Sa_Contig48555
Motif: A - SSR start: 227 - SSR end: 241 - Total length: 15 - Score: 15 - Mismatches: 0 - Search Mode: MisMatchVariablePenalty
AAAAAAAAAAAAAAA
Sa_Contig50458
Motif: GAT - SSR start: 132 - SSR end: 146 - Total length: 15 - Score: 15 - Mismatches: 0 - Search Mode: MisMatchVariablePenalty
GATGATGATGATGAT
Sa_Contig54535
Motif: CGTCTC - SSR start: 196 - SSR end: 221 - Total length: 26 - Score: 26 - Mismatches: 0 - Search Mode: MisMatchVariablePenalty
CGTCTCCGTCTCCGTCTCCGTCTCCG
Sa_Contig13176
Motif: GATTA - SSR start: 70 - SSR end: 84 - Total length: 15 - Score: 15 - Mismatches: 0 - Search Mode: MisMatchVariablePenalty
GATTAGATTAGATTA
Sa_Contig13406
Motif: ATC - SSR start: 168 - SSR end: 198 - Total length: 31 - Score: 31 - Mismatches: 0 - Search Mode: MisMatchVariablePenalty
ATCATCATCATCATCATCATCATCATCATCA
Sa_Contig13406
Motif: CAG - SSR start: 200 - SSR end: 214 - Total length: 15 - Score: 15 - Mismatches: 0 - Search Mode: MisMatchVariablePenalty
CAGCAGCAGCAGCAG
Sa_Contig16277
Motif: ACA - SSR start: 182 - SSR end: 201 - Total length: 20 - Score: 20 - Mismatches: 0 - Search Mode: MisMatchVariablePenalty
ACAACAACAACAACAACAAC
Sa_Contig20668
Motif: AAAT - SSR start: 41 - SSR end: 59 - Total length: 19 - Score: 19 - Mismatches: 0 - Search Mode: MisMatchVariablePenalty
AAATAAATAAATAAATAAA
Sa_Contig24003
Motif: TTC - SSR start: 205 - SSR end: 227 - Total length: 23 - Score: 15 - Mismatches: 2 - Search Mode: MisMatchVariablePenalty
TCTTTTTCTTCTTCTTCTTTTTC
Sa_Contig24445
Motif: T - SSR start: 1 - SSR end: 27 - Total length: 27 - Score: 27 - Mismatches: 0 - Search Mode: MisMatchVariablePenalty
TTTTTTTTTTTTTTTTTTTTTTTTTTT
Sa_Contig30371
Motif: AGT - SSR start: 3 - SSR end: 18 - Total length: 16 - Score: 16 - Mismatches: 0 - Search Mode: MisMatchVariablePenalty
AGTAGTAGTAGTAGTA
Sa_Contig33062
Motif: TC - SSR start: 16 - SSR end: 51 - Total length: 36 - Score: 21 - Mismatches: 6 - Search Mode: MisMatchVariablePenalty
TCTCTCTCTCTTTCTCTCTCTTCTTCCCATCTCTTC
Sa_Contig33062
Motif: CAA - SSR start: 217 - SSR end: 242 - Total length: 26 - Score: 18 - Mismatches: 2 - Search Mode: MisMatchVariablePenalty
CAACAACATCAGCAACAACAACAACA
Sa_Contig40034
Motif: A - SSR start: 86 - SSR end: 108 - Total length: 23 - Score: 15 - Mismatches: 4 - Search Mode: MisMatchVariablePenalty
AACAAAAAAAAAAAAAGGAAAGA
Sa_Contig43672
Motif: A - SSR start: 76 - SSR end: 122 - Total length: 47 - Score: 19 - Mismatches: 14 - Search Mode: MisMatchVariablePenalty
AAACAACAAAATTTAATACATAAATAAATTCAGAAATAAAAAAAAAA
Sa_Contig56210
Motif: T - SSR start: 162 - SSR end: 202 - Total length: 41 - Score: 15 - Mismatches: 13 - Search Mode: MisMatchVariablePenalty
TATGTGTTTTTTTTTTCTTTCGATTTTCACTTTATTTACTT
Sa_Contig13991
Motif: TTGGAA - SSR start: 196 - SSR end: 221 - Total length: 26 - Score: 26 - Mismatches: 0 - Search Mode: MisMatchVariablePenalty
TTGGAATTGGAATTGGAATTGGAATT
Sa_Contig25533
Motif: A - SSR start: 10 - SSR end: 37 - Total length: 28 - Score: 20 - Mismatches: 4 - Search Mode: MisMatchVariablePenalty
AAAATTTAAAAAAAAAAAAAAAAACAAA
Sa_Contig26317
Motif: TCT - SSR start: 188 - SSR end: 206 - Total length: 19 - Score: 15 - Mismatches: 1 - Search Mode: MisMatchVariablePenalty
CTTCTTCATCTTCTTCTTC
Sa_Contig29963
Motif: A - SSR start: 97 - SSR end: 138 - Total length: 42 - Score: 16 - Mismatches: 13 - Search Mode: MisMatchVariablePenalty
AAATTAACTAAAAAATCACACAAAAAAAATCAAAGAAAGTAA
Sa_Contig31005
Motif: AC - SSR start: 101 - SSR end: 126 - Total length: 26 - Score: 17 - Mismatches: 4 - Search Mode: MisMatchVariablePenalty
ACACACACACACACACAACCAGCCAC
Sa_Contig37484
Motif: A - SSR start: 219 - SSR end: 243 - Total length: 25 - Score: 25 - Mismatches: 0 - Search Mode: MisMatchVariablePenalty
AAAAAAAAAAAAAAAAAAAAAAAAA
Sa_Contig37726
Motif: T - SSR start: 1 - SSR end: 15 - Total length: 15 - Score: 15 - Mismatches: 0 - Search Mode: MisMatchVariablePenalty
TTTTTTTTTTTTTTT
Sa_Contig38235
Motif: C - SSR start: 1 - SSR end: 47 - Total length: 47 - Score: 33 - Mismatches: 7 - Search Mode: MisMatchVariablePenalty
CCCCCCCCCCCCCCCCCCCCGCCCCCCCCCCTACCCTTCCCTTCCCC
Sa_Contig39411
Motif: TCT - SSR start: 224 - SSR end: 239 - Total length: 16 - Score: 16 - Mismatches: 0 - Search Mode: MisMatchVariablePenalty
TCTTCTTCTTCTTCTT
Sa_Contig41874
Motif: C - SSR start: 1 - SSR end: 38 - Total length: 38 - Score: 30 - Mismatches: 4 - Search Mode: MisMatchVariablePenalty
CCTTCCCCCCCCCCCCCCCCCCCCCTCCCCCCCCCCTC
Sa_Contig43215
Motif: A - SSR start: 187 - SSR end: 223 - Total length: 37 - Score: 21 - Mismatches: 8 - Search Mode: MisMatchVariablePenalty
AAAAGAAAATAATAAATAAATCAAAAGTAAAAAAAAA
Sa_Contig55882
Motif: T - SSR start: 1 - SSR end: 30 - Total length: 30 - Score: 28 - Mismatches: 1 - Search Mode: MisMatchVariablePenalty
TTTTTTTTTTTTTTTTTTTTTTTTTTTTAT
Sa_Contig23393
Motif: AAC - SSR start: 40 - SSR end: 55 - Total length: 16 - Score: 16 - Mismatches: 0 - Search Mode: MisMatchVariablePenalty
AACAACAACAACAACA
Sa_Contig28624
Motif: CTC - SSR start: 149 - SSR end: 166 - Total length: 18 - Score: 18 - Mismatches: 0 - Search Mode: MisMatchVariablePenalty
CTCCTCCTCCTCCTCCTC
Sa_Contig34139
Motif: AATAA - SSR start: 225 - SSR end: 240 - Total length: 16 - Score: 16 - Mismatches: 0 - Search Mode: MisMatchVariablePenalty
AATAAAATAAAATAAA
Sa_Contig39410
Motif: T - SSR start: 1 - SSR end: 15 - Total length: 15 - Score: 15 - Mismatches: 0 - Search Mode: MisMatchVariablePenalty
TTTTTTTTTTTTTTT
Sa_Contig42087
Motif: A - SSR start: 93 - SSR end: 126 - Total length: 34 - Score: 22 - Mismatches: 6 - Search Mode: MisMatchVariablePenalty
AAAAAAACAAAAAACAAAAAAAAAAGAATCCAAA
Sa_Contig42945
Motif: GCC - SSR start: 120 - SSR end: 135 - Total length: 16 - Score: 16 - Mismatches: 0 - Search Mode: MisMatchVariablePenalty
GCCGCCGCCGCCGCCG
Sa_Contig42945
Motif: A - SSR start: 221 - SSR end: 244 - Total length: 24 - Score: 22 - Mismatches: 1 - Search Mode: MisMatchVariablePenalty
AAAAAAAAAGAAAAAAAAAAAAAA
Sa_Contig45172
Motif: TCA - SSR start: 74 - SSR end: 96 - Total length: 23 - Score: 15 - Mismatches: 2 - Search Mode: MisMatchVariablePenalty
TCATCATCATCTTCATCTTCATC
Sa_Contig49236
Motif: G - SSR start: 209 - SSR end: 244 - Total length: 36 - Score: 30 - Mismatches: 3 - Search Mode: MisMatchVariablePenalty
GGGCCGGGGGGGGGGGGGGGGGGGGGGGGTGGGGGG
Sa_Contig49830
Motif: AAGAAA - SSR start: 204 - SSR end: 221 - Total length: 18 - Score: 18 - Mismatches: 0 - Search Mode: MisMatchVariablePenalty
AAGAAAAAGAAAAAGAAA
Sa_Contig50461
Motif: CT - SSR start: 104 - SSR end: 128 - Total length: 25 - Score: 19 - Mismatches: 2 - Search Mode: MisMatchVariablePenalty
TCCCTCTCTCTCTCTCTCTCTCATC
Sa_Contig50831
Motif: ACTTCC - SSR start: 191 - SSR end: 210 - Total length: 20 - Score: 20 - Mismatches: 0 - Search Mode: MisMatchVariablePenalty
ACTTCCACTTCCACTTCCAC
Sa_Contig53202
Motif: ATTT - SSR start: 198 - SSR end: 225 - Total length: 28 - Score: 18 - Mismatches: 2 - Search Mode: MisMatchVariablePenalty
ATTTATTTATTTATTCAATTTATTTATT
Sa_Contig56780
Motif: TCG - SSR start: 17 - SSR end: 44 - Total length: 28 - Score: 20 - Mismatches: 2 - Search Mode: MisMatchVariablePenalty
TCGTCGTCGTCGTCGTCATCATCGTCGT
Sa_Contig00886
Motif: A - SSR start: 218 - SSR end: 245 - Total length: 28 - Score: 28 - Mismatches: 0 - Search Mode: MisMatchVariablePenalty
AAAAAAAAAAAAAAAAAAAAAAAAAAAA
Sa_Contig05794
Motif: A - SSR start: 220 - SSR end: 245 - Total length: 26 - Score: 24 - Mismatches: 1 - Search Mode: MisMatchVariablePenalty
ACAAAAAAAAAAAAAAAAAAAAAAAA
Sa_Contig22089
Motif: CAC - SSR start: 54 - SSR end: 72 - Total length: 19 - Score: 16 - Mismatches: 1 - Search Mode: MisMatchVariablePenalty
CACCACCACACCACCACCA
Sa_Contig25324
Motif: GCA - SSR start: 205 - SSR end: 238 - Total length: 34 - Score: 23 - Mismatches: 3 - Search Mode: MisMatchVariablePenalty
GCAGCAGCAGCAGCAGATACAGCAGCAGCAGCAG
Sa_Contig25486
Motif: A - SSR start: 56 - SSR end: 78 - Total length: 23 - Score: 15 - Mismatches: 4 - Search Mode: MisMatchVariablePenalty
ACAAAAAAAAATTAAAAATAAAA
Sa_Contig36713
Motif: C - SSR start: 1 - SSR end: 36 - Total length: 36 - Score: 30 - Mismatches: 3 - Search Mode: MisMatchVariablePenalty
CCCCCCCCCCCCCCCCCTCCCCCCCCCCCCCCTGCC
Sa_Contig43642
Motif: TA - SSR start: 127 - SSR end: 154 - Total length: 28 - Score: 20 - Mismatches: 3 - Search Mode: MisMatchVariablePenalty
TATGATTATATATATACATATATATATA
Sa_Contig45208
Motif: TTCAA - SSR start: 1 - SSR end: 21 - Total length: 21 - Score: 21 - Mismatches: 0 - Search Mode: MisMatchVariablePenalty
TTCAATTCAATTCAATTCAAT
Sa_Contig47769
Motif: T - SSR start: 48 - SSR end: 95 - Total length: 48 - Score: 18 - Mismatches: 15 - Search Mode: MisMatchVariablePenalty
TTCGTTTTTTTCTTCGTATATTTTTAGGTTTTTTTTTTATCGTTCTGT
Sa_Contig55661
Motif: T - SSR start: 1 - SSR end: 27 - Total length: 27 - Score: 27 - Mismatches: 0 - Search Mode: MisMatchVariablePenalty
TTTTTTTTTTTTTTTTTTTTTTTTTTT
Sa_Contig56072
Motif: CAATC - SSR start: 73 - SSR end: 90 - Total length: 18 - Score: 18 - Mismatches: 0 - Search Mode: MisMatchVariablePenalty
CAATCCAATCCAATCCAA
Sa_Contig57080
Motif: T - SSR start: 1 - SSR end: 32 - Total length: 32 - Score: 28 - Mismatches: 2 - Search Mode: MisMatchVariablePenalty
TTTTTTTTTTTTTTTTTTTTTTTTTTTTCGTT
Sa_Contig15109
Motif: T - SSR start: 172 - SSR end: 190 - Total length: 19 - Score: 17 - Mismatches: 1 - Search Mode: MisMatchVariablePenalty
TTTTTTTTTTTTTTTTTGT
Sa_Contig15109
Motif: A - SSR start: 192 - SSR end: 246 - Total length: 55 - Score: 43 - Mismatches: 6 - Search Mode: MisMatchVariablePenalty
AAAAAAAAAAGGAAGGAAAAAAAAACAAAAAAGAAAAAAAAAAAAAAAAAAAAAA
Sa_Contig17921
Motif: TA - SSR start: 163 - SSR end: 179 - Total length: 17 - Score: 17 - Mismatches: 0 - Search Mode: MisMatchVariablePenalty
TATATATATATATATAT
Sa_Contig18145
Motif: A - SSR start: 219 - SSR end: 246 - Total length: 28 - Score: 28 - Mismatches: 0 - Search Mode: MisMatchVariablePenalty
AAAAAAAAAAAAAAAAAAAAAAAAAAAA
Sa_Contig23128
Motif: GCA - SSR start: 179 - SSR end: 212 - Total length: 34 - Score: 34 - Mismatches: 0 - Search Mode: MisMatchVariablePenalty
GCAGCAGCAGCAGCAGCAGCAGCAGCAGCAGCAG
Sa_Contig26413
Motif: AATG - SSR start: 180 - SSR end: 194 - Total length: 15 - Score: 15 - Mismatches: 0 - Search Mode: MisMatchVariablePenalty
AATGAATGAATGAAT
Sa_Contig26475
Motif: T - SSR start: 1 - SSR end: 26 - Total length: 26 - Score: 26 - Mismatches: 0 - Search Mode: MisMatchVariablePenalty
TTTTTTTTTTTTTTTTTTTTTTTTTT
Sa_Contig26475
Motif: C - SSR start: 36 - SSR end: 53 - Total length: 18 - Score: 18 - Mismatches: 0 - Search Mode: MisMatchVariablePenalty
CCCCCCCCCCCCCCCCCC
Sa_Contig26514
Motif: AATT - SSR start: 4 - SSR end: 28 - Total length: 25 - Score: 25 - Mismatches: 0 - Search Mode: MisMatchVariablePenalty
AATTAATTAATTAATTAATTAATTA
Sa_Contig28511
Motif: CCCAAT - SSR start: 61 - SSR end: 78 - Total length: 18 - Score: 18 - Mismatches: 0 - Search Mode: MisMatchVariablePenalty
CCCAATCCCAATCCCAAT
Sa_Contig32443
Motif: A - SSR start: 21 - SSR end: 43 - Total length: 23 - Score: 15 - Mismatches: 4 - Search Mode: MisMatchVariablePenalty
AACAAAAATAAAAAAAATAATAA
Sa_Contig39377
Motif: TGA - SSR start: 1 - SSR end: 20 - Total length: 20 - Score: 16 - Mismatches: 1 - Search Mode: MisMatchVariablePenalty
TGATGATGATGATGAATGAT
Sa_Contig39661
Motif: CCA - SSR start: 220 - SSR end: 239 - Total length: 20 - Score: 16 - Mismatches: 1 - Search Mode: MisMatchVariablePenalty
CCACCACCACCACCACAACC
Sa_Contig46259
Motif: CAG - SSR start: 22 - SSR end: 43 - Total length: 22 - Score: 22 - Mismatches: 0 - Search Mode: MisMatchVariablePenalty
CAGCAGCAGCAGCAGCAGCAGC
Sa_Contig52134
Motif: CT - SSR start: 104 - SSR end: 143 - Total length: 40 - Score: 17 - Mismatches: 9 - Search Mode: MisMatchVariablePenalty
CTCCCCTTTCTCTTTCTCCTTCACTCTTCCCTCTCTCTCT
Sa_Contig53732
Motif: TTG - SSR start: 165 - SSR end: 183 - Total length: 19 - Score: 16 - Mismatches: 1 - Search Mode: MisMatchVariablePenalty
TTGTTGTTGTTGTTGTGTT
Sa_Contig16640
Motif: CAT - SSR start: 224 - SSR end: 242 - Total length: 19 - Score: 19 - Mismatches: 0 - Search Mode: MisMatchVariablePenalty
CATCATCATCATCATCATC
Sa_Contig20131
Motif: CAT - SSR start: 194 - SSR end: 212 - Total length: 19 - Score: 15 - Mismatches: 1 - Search Mode: MisMatchVariablePenalty
CATCATCATAATCATCATC
Sa_Contig20131
Motif: TGC - SSR start: 213 - SSR end: 232 - Total length: 20 - Score: 20 - Mismatches: 0 - Search Mode: MisMatchVariablePenalty
TGCTGCTGCTGCTGCTGCTG
Sa_Contig24836
Motif: GTCC - SSR start: 231 - SSR end: 247 - Total length: 17 - Score: 17 - Mismatches: 0 - Search Mode: MisMatchVariablePenalty
GTCCGTCCGTCCGTCCG
Sa_Contig25757
Motif: T - SSR start: 88 - SSR end: 107 - Total length: 20 - Score: 16 - Mismatches: 2 - Search Mode: MisMatchVariablePenalty
TTTTTTTTTTTTTTTTATAT
Sa_Contig29889
Motif: AT - SSR start: 118 - SSR end: 141 - Total length: 24 - Score: 15 - Mismatches: 3 - Search Mode: MisMatchVariablePenalty
ATAAAAATATATATATATGTATAT
Sa_Contig32209
Motif: TA - SSR start: 119 - SSR end: 143 - Total length: 25 - Score: 20 - Mismatches: 2 - Search Mode: MisMatchVariablePenalty
TATATATATATATTACTATATATAT
Sa_Contig41847
Motif: T - SSR start: 142 - SSR end: 165 - Total length: 24 - Score: 20 - Mismatches: 2 - Search Mode: MisMatchVariablePenalty
TTTTTTTTTTTTTTTTTTTTGATT
Sa_Contig44396
Motif: T - SSR start: 124 - SSR end: 146 - Total length: 23 - Score: 19 - Mismatches: 2 - Search Mode: MisMatchVariablePenalty
TTTTTTTTTTTTTTTTTTTAATT
Sa_Contig44396
Motif: T - SSR start: 181 - SSR end: 199 - Total length: 19 - Score: 19 - Mismatches: 0 - Search Mode: MisMatchVariablePenalty
TTTTTTTTTTTTTTTTTTT
Sa_Contig55096
Motif: A - SSR start: 121 - SSR end: 165 - Total length: 45 - Score: 19 - Mismatches: 13 - Search Mode: MisMatchVariablePenalty
ACAACAACAACAAAAATTAAATTTAATGAAAAAAAAAATTAAAAA
Sa_Contig13732
Motif: TGGAA - SSR start: 139 - SSR end: 153 - Total length: 15 - Score: 15 - Mismatches: 0 - Search Mode: MisMatchVariablePenalty
TGGAATGGAATGGAA
Sa_Contig15875
Motif: CCAC - SSR start: 69 - SSR end: 83 - Total length: 15 - Score: 15 - Mismatches: 0 - Search Mode: MisMatchVariablePenalty
CCACCCACCCACCCA
Sa_Contig22221
Motif: CT - SSR start: 35 - SSR end: 56 - Total length: 22 - Score: 15 - Mismatches: 3 - Search Mode: MisMatchVariablePenalty
TCGCTCTCTCTTCTCTCCTCTC
Sa_Contig31881
Motif: TC - SSR start: 221 - SSR end: 246 - Total length: 26 - Score: 20 - Mismatches: 2 - Search Mode: MisMatchVariablePenalty
CTTTCTCTCTCCCTCTCTCTCTCTCT
Sa_Contig39858
Motif: TGC - SSR start: 134 - SSR end: 156 - Total length: 23 - Score: 19 - Mismatches: 1 - Search Mode: MisMatchVariablePenalty
CTGTTGCTGCTGCTGCTGCTGCT
Sa_Contig43778
Motif: ACA - SSR start: 42 - SSR end: 58 - Total length: 17 - Score: 17 - Mismatches: 0 - Search Mode: MisMatchVariablePenalty
ACAACAACAACAACAAC
Sa_Contig46376
Motif: G - SSR start: 1 - SSR end: 30 - Total length: 30 - Score: 28 - Mismatches: 1 - Search Mode: MisMatchVariablePenalty
GGGGGGGGGGGGGGGGGGGGGGGGGGGGAG
Sa_Contig50783
Motif: AGC - SSR start: 22 - SSR end: 41 - Total length: 20 - Score: 20 - Mismatches: 0 - Search Mode: MisMatchVariablePenalty
AGCAGCAGCAGCAGCAGCAG
Sa_Contig50783
Motif: GCTA - SSR start: 229 - SSR end: 248 - Total length: 20 - Score: 20 - Mismatches: 0 - Search Mode: MisMatchVariablePenalty
GCTAGCTAGCTAGCTAGCTA
Sa_Contig52183
Motif: C - SSR start: 217 - SSR end: 248 - Total length: 32 - Score: 30 - Mismatches: 1 - Search Mode: MisMatchVariablePenalty
CACCCCCCCCCCCCCCCCCCCCCCCCCCCCCC
Sa_Contig56074
Motif: TAAAA - SSR start: 123 - SSR end: 137 - Total length: 15 - Score: 15 - Mismatches: 0 - Search Mode: MisMatchVariablePenalty
TAAAATAAAATAAAA
Sa_Contig09646
Motif: ATTC - SSR start: 118 - SSR end: 132 - Total length: 15 - Score: 15 - Mismatches: 0 - Search Mode: MisMatchVariablePenalty
ATTCATTCATTCATT
Sa_Contig10017
Motif: G - SSR start: 228 - SSR end: 249 - Total length: 22 - Score: 22 - Mismatches: 0 - Search Mode: MisMatchVariablePenalty
GGGGGGGGGGGGGGGGGGGGGG
Sa_Contig24842
Motif: TTTA - SSR start: 235 - SSR end: 249 - Total length: 15 - Score: 15 - Mismatches: 0 - Search Mode: MisMatchVariablePenalty
TTTATTTATTTATTT
Sa_Contig27183
Motif: CTGTTG - SSR start: 1 - SSR end: 18 - Total length: 18 - Score: 18 - Mismatches: 0 - Search Mode: MisMatchVariablePenalty
CTGTTGCTGTTGCTGTTG
Sa_Contig27183
Motif: TC - SSR start: 31 - SSR end: 48 - Total length: 18 - Score: 16 - Mismatches: 1 - Search Mode: MisMatchVariablePenalty
TCTTCTCTCTCTCTCTCT
Sa_Contig32023
Motif: TCGAC - SSR start: 8 - SSR end: 23 - Total length: 16 - Score: 16 - Mismatches: 0 - Search Mode: MisMatchVariablePenalty
TCGACTCGACTCGACT
Sa_Contig32226
Motif: CATA - SSR start: 90 - SSR end: 116 - Total length: 27 - Score: 17 - Mismatches: 2 - Search Mode: MisMatchVariablePenalty
ACATACATGCCATACATACATACATAC
Sa_Contig32226
Motif: AAG - SSR start: 126 - SSR end: 155 - Total length: 30 - Score: 22 - Mismatches: 2 - Search Mode: MisMatchVariablePenalty
AAGAAGAGAGAAAAAGAAGAAGAAGAAGAA
Sa_Contig35784
Motif: TCG - SSR start: 28 - SSR end: 48 - Total length: 21 - Score: 17 - Mismatches: 1 - Search Mode: MisMatchVariablePenalty
GTCTTCGTCGTCGTCGTCGTC
Sa_Contig35975
Motif: GAC - SSR start: 52 - SSR end: 73 - Total length: 22 - Score: 22 - Mismatches: 0 - Search Mode: MisMatchVariablePenalty
GACGACGACGACGACGACGACG
Sa_Contig38866
Motif: T - SSR start: 128 - SSR end: 169 - Total length: 42 - Score: 18 - Mismatches: 12 - Search Mode: MisMatchVariablePenalty
TTTTTTTTATATTTTTGGTTTGTTATTAATCTTTTTAATTAT
Sa_Contig41772
Motif: T - SSR start: 214 - SSR end: 228 - Total length: 15 - Score: 15 - Mismatches: 0 - Search Mode: MisMatchVariablePenalty
TTTTTTTTTTTTTTT
Sa_Contig48459
Motif: CAG - SSR start: 97 - SSR end: 112 - Total length: 16 - Score: 16 - Mismatches: 0 - Search Mode: MisMatchVariablePenalty
CAGCAGCAGCAGCAGC
Sa_Contig50018
Motif: GAA - SSR start: 207 - SSR end: 221 - Total length: 15 - Score: 15 - Mismatches: 0 - Search Mode: MisMatchVariablePenalty
GAAGAAGAAGAAGAA
Sa_Contig52346
Motif: ACT - SSR start: 151 - SSR end: 165 - Total length: 15 - Score: 15 - Mismatches: 0 - Search Mode: MisMatchVariablePenalty
ACTACTACTACTACT
Sa_Contig13191
Motif: C - SSR start: 1 - SSR end: 51 - Total length: 51 - Score: 37 - Mismatches: 7 - Search Mode: MisMatchVariablePenalty
CCCCCCCCCCCCCCACCACCACCCCCCCCCCCCCCCAAACCCCCCCCCGCC
Sa_Contig23484
Motif: G - SSR start: 1 - SSR end: 44 - Total length: 44 - Score: 36 - Mismatches: 4 - Search Mode: MisMatchVariablePenalty
GGGGGGGGGGGGGGGCCCGGGGGGGGGGGGTGGGGGGGGGGGGG
Sa_Contig26037
Motif: TCG - SSR start: 176 - SSR end: 190 - Total length: 15 - Score: 15 - Mismatches: 0 - Search Mode: MisMatchVariablePenalty
TCGTCGTCGTCGTCG
Sa_Contig31600
Motif: G - SSR start: 199 - SSR end: 250 - Total length: 52 - Score: 40 - Mismatches: 6 - Search Mode: MisMatchVariablePenalty
GGCTGGGGGGGCGGGCGCGGGGGGGGGGGGGGGGGGGCGGGGGGGGGGGGGG
Sa_Contig44905
Motif: AATC - SSR start: 174 - SSR end: 193 - Total length: 20 - Score: 15 - Mismatches: 1 - Search Mode: MisMatchVariablePenalty
AATCAATCAATCAACCAATC
Sa_Contig44970
Motif: A - SSR start: 214 - SSR end: 250 - Total length: 37 - Score: 31 - Mismatches: 3 - Search Mode: MisMatchVariablePenalty
AAAATTAAACAAAAAAAAAAAAAAAAAAAAAAAAAAA
Sa_Contig46334
Motif: ATTTA - SSR start: 168 - SSR end: 182 - Total length: 15 - Score: 15 - Mismatches: 0 - Search Mode: MisMatchVariablePenalty
ATTTAATTTAATTTA
Sa_Contig50084
Motif: T - SSR start: 1 - SSR end: 29 - Total length: 29 - Score: 27 - Mismatches: 1 - Search Mode: MisMatchVariablePenalty
TTTTTTTTTTTTTTTTTTTTTTTTTTTCT
Sa_Contig55485
Motif: TGTTGC - SSR start: 178 - SSR end: 206 - Total length: 29 - Score: 29 - Mismatches: 0 - Search Mode: MisMatchVariablePenalty
TGTTGCTGTTGCTGTTGCTGTTGCTGTTG
Sa_Contig16776
Motif: T - SSR start: 230 - SSR end: 247 - Total length: 18 - Score: 18 - Mismatches: 0 - Search Mode: MisMatchVariablePenalty
TTTTTTTTTTTTTTTTTT
Sa_Contig33115
Motif: TCA - SSR start: 146 - SSR end: 176 - Total length: 31 - Score: 19 - Mismatches: 3 - Search Mode: MisMatchVariablePenalty
TCATCATCATCATCAACATCCTCCTCATCAT
Sa_Contig35364
Motif: A - SSR start: 55 - SSR end: 81 - Total length: 27 - Score: 19 - Mismatches: 4 - Search Mode: MisMatchVariablePenalty
[truncated: 25,585 more rows]
